# Supplementary material for: Global COI meta-analysis reveals ocean-basin genetic structure in Sphyrna lewini
Source: PLoS One. 2026 Mar 20;21(3):e0344911. doi: 10.1371/journal.pone.0344911 (PMC13004374; doi:10.1371/journal.pone.0344911)
Supplement: S2 File — This file contains the complete annotated BOLD dataset used for analysis. (CSV) [file pone.0344911.s002.csv]

processid	sampleid	fieldid	museumid	record_id	specimenid	processid_minted_date	bin_uri	bin_created_date	collection_code	inst	sovereign_inst	taxid	kingdom	phylum	class	order	family	subfamily	tribe	genus	species	subspecies	species_reference	identification	identification_method	identification_rank	identified_by	identifier_email	taxonomy_notes	sex	reproduction	life_stage	short_note	notes	voucher_type	tissue_type	specimen_linkout	associated_specimens	associated_taxa	collectors	collection_date_start	collection_date_end	collection_event_id	collection_time	collection_notes	geoid	country/ocean	country_iso	province/state
AMS025-06	I.40544-001		I.40544-001	AMS025-06.COI-5P	517526		BOLD:AAA6753	7/15/10		Australian Museum, Sydney		16977	Animalia	Chordata	Elasmobranchii	Carcharhiniformes	Sphyrnidae			Sphyrna	Sphyrna zygaena		Linnaeus, 1758	Sphyrna zygaena		species							FAO-81							R. Chan	12/14/98					371	Australia	AU	New South Wales
AMS026-06	I.40546-001		I.40546-001	AMS026-06.COI-5P	517527		BOLD:AAA6753	7/15/10		Australian Museum, Sydney		16977	Animalia	Chordata	Elasmobranchii	Carcharhiniformes	Sphyrnidae			Sphyrna	Sphyrna zygaena		Linnaeus, 1758	Sphyrna zygaena		species							FAO-81							R. Chan	12/16/98					371	Australia	AU	New South Wales
AMS031-06	I.40503-006		I.40503-006	AMS031-06.COI-5P	517532		BOLD:AAA6753	7/15/10		Australian Museum, Sydney		16977	Animalia	Chordata	Elasmobranchii	Carcharhiniformes	Sphyrnidae			Sphyrna	Sphyrna zygaena		Linnaeus, 1758	Sphyrna zygaena		species							FAO-81							R. Chan	2/22/97					371	Australia	AU	New South Wales
AMS032-06	I.40524-002		I.40524-002	AMS032-06.COI-5P	517533		BOLD:AAA6753	7/15/10		Australian Museum, Sydney		16977	Animalia	Chordata	Elasmobranchii	Carcharhiniformes	Sphyrnidae			Sphyrna	Sphyrna zygaena		Linnaeus, 1758	Sphyrna zygaena		species							FAO-81							R. Chan	1/10/98					371	Australia	AU	New South Wales
AMS037-06	I.40608-001		I.40608-001	AMS037-06.COI-5P	517538		BOLD:AAA6753	7/15/10		Australian Museum, Sydney		16977	Animalia	Chordata	Elasmobranchii	Carcharhiniformes	Sphyrnidae			Sphyrna	Sphyrna zygaena		Linnaeus, 1758	Sphyrna zygaena		species							FAO-81							R. Chan	2/5/97					371	Australia	AU	New South Wales
AMS041-06	I.40495-004		I.40495-004	AMS041-06.COI-5P	517542		BOLD:AAA6753	7/15/10		Australian Museum, Sydney		16977	Animalia	Chordata	Elasmobranchii	Carcharhiniformes	Sphyrnidae			Sphyrna	Sphyrna zygaena		Linnaeus, 1758	Sphyrna zygaena		species							FAO-81							R. Chan	1/25/97					371	Australia	AU	New South Wales
AMS042-06	I.40506-004		I.40506-004	AMS042-06.COI-5P	517543		BOLD:AAA6753	7/15/10		Australian Museum, Sydney		16977	Animalia	Chordata	Elasmobranchii	Carcharhiniformes	Sphyrnidae			Sphyrna	Sphyrna zygaena		Linnaeus, 1758	Sphyrna zygaena		species							FAO-81							R. Chan	3/1/97					371	Australia	AU	New South Wales
AMS043-06	I.41467-001		I.41467-001	AMS043-06.COI-5P	517544		BOLD:AAA6753	7/15/10		Australian Museum, Sydney		16977	Animalia	Chordata	Elasmobranchii	Carcharhiniformes	Sphyrnidae			Sphyrna	Sphyrna zygaena		Linnaeus, 1758	Sphyrna zygaena		species							FAO-81							R. Chan	9/24/98					371	Australia	AU	New South Wales
AMS886-08	I.40571-001		I.40571-001	AMS886-08.COI-5P	823605		BOLD:AAA6753	7/15/10		Australian Museum, Sydney		16977	Animalia	Chordata	Elasmobranchii	Carcharhiniformes	Sphyrnidae			Sphyrna	Sphyrna zygaena		Linnaeus, 1758	Sphyrna zygaena		species	Ricky Chan						FAO-81							R. Chan	2/28/99					371	Australia	AU	New South Wales
AMS888-08	I.40547-001		I.40547-001	AMS888-08.COI-5P	823609		BOLD:AAA6753	7/15/10		Australian Museum, Sydney		16977	Animalia	Chordata	Elasmobranchii	Carcharhiniformes	Sphyrnidae			Sphyrna	Sphyrna zygaena		Linnaeus, 1758	Sphyrna zygaena		species	Ricky Chan						FAO-81							R. Chan	9/8/98					371	Australia	AU	New South Wales
ANGBF11447-15	KF899757	KF899757	NBFGR:CHN:PK38	ANGBF11447-15.COI-5P	5652494	3/6/15	BOLD:AAA6753	7/15/10		Mined from GenBank, NCBI		16977	Animalia	Chordata	Elasmobranchii	Carcharhiniformes	Sphyrnidae			Sphyrna	Sphyrna zygaena		Linnaeus, 1758	Sphyrna zygaena		species							taxon:195335													6	India	IN
ANGBF11448-15	KF899756	KF899756	NBFGR:CHN:RC21	ANGBF11448-15.COI-5P	5652495	3/6/15	BOLD:AAA6753	7/15/10		Mined from GenBank, NCBI		16977	Animalia	Chordata	Elasmobranchii	Carcharhiniformes	Sphyrnidae			Sphyrna	Sphyrna zygaena		Linnaeus, 1758	Sphyrna zygaena		species							taxon:195335													6	India	IN
ANGBF11449-15	KF899755	KF899755	NBFGR:CHN:RC7	ANGBF11449-15.COI-5P	5652496	3/6/15	BOLD:AAA6753	7/15/10		Mined from GenBank, NCBI		16977	Animalia	Chordata	Elasmobranchii	Carcharhiniformes	Sphyrnidae			Sphyrna	Sphyrna zygaena		Linnaeus, 1758	Sphyrna zygaena		species							taxon:195335													6	India	IN
ANGBF11450-15	KF899754	KF899754	NBFGR:CHN:PK7	ANGBF11450-15.COI-5P	5652497	3/6/15	BOLD:AAA6753	7/15/10		Mined from GenBank, NCBI		16977	Animalia	Chordata	Elasmobranchii	Carcharhiniformes	Sphyrnidae			Sphyrna	Sphyrna zygaena		Linnaeus, 1758	Sphyrna zygaena		species							taxon:195335													6	India	IN
ANGBF11451-15	KF899753	KF899753	NBFGR:CHN:RC20	ANGBF11451-15.COI-5P	5652498	3/6/15	BOLD:AAA6753	7/15/10		Mined from GenBank, NCBI		16977	Animalia	Chordata	Elasmobranchii	Carcharhiniformes	Sphyrnidae			Sphyrna	Sphyrna zygaena		Linnaeus, 1758	Sphyrna zygaena		species							taxon:195335													6	India	IN
ANGBF11452-15	KF899752	KF899752	NBFGR:CHN:RC6	ANGBF11452-15.COI-5P	5652499	3/6/15	BOLD:AAA6753	7/15/10		Mined from GenBank, NCBI		16977	Animalia	Chordata	Elasmobranchii	Carcharhiniformes	Sphyrnidae			Sphyrna	Sphyrna zygaena		Linnaeus, 1758	Sphyrna zygaena		species							taxon:195335													6	India	IN
FLBAR1843-20	FWRI 03945	FWRI 03945	FSBC 32875	FLBAR1843-20.COI-5P	11766732	5/21/20	BOLD:AAA7684	7/15/10	FSBC	Florida Fish and Wildlife Conservation Commission, Fish and Wildlife Research Institute		55546	Animalia	Chordata	Elasmobranchii	Carcharhiniformes	Sphyrnidae			Sphyrna	Sphyrna mokarran		Ruppell, 1837	Sphyrna mokarran	Morphology	species	Alfred W. Thomson					Adult	230mm TL		Vouchered:Registered Collection	Muscle				Fish Biology Personnel	9/23/16					624	United States	US	Florida
FLBAR2953-25	FWRI_05375	FWRI_05375	FSBC_38078	FLBAR2953-25.COI-5P	27962401	4/18/25	BOLD:AAA2402	7/15/10	FSBC	Florida Fish and Wildlife Conservation Commission, Fish and Wildlife Research Institute		16981	Animalia	Chordata	Elasmobranchii	Carcharhiniformes	Sphyrnidae			Sphyrna	Sphyrna lewini		(Griffith & Smith, 1834)	Sphyrna lewini	Morphology	species	Brent Winner					Juvenile	390 mm TL		vouchered: registered collection	Muscle				FIM Personnel	6/5/23			1/1/70 0:23		237	United States	US	Georgia
ANGBF47378-19	KJ128290			ANGBF47378-19.COI-5P	10145736	4/5/19	BOLD:AAC7841	7/15/10		Mined from GenBank, NCBI		55548	Animalia	Chordata	Elasmobranchii	Carcharhiniformes	Sphyrnidae			Eusphyra	Eusphyra blochii		Cuvier, 1816	Eusphyra blochii		species																				107	Australia	AU
ANGBF12911-18	KU366619	KU366619		ANGBF12911-18.COI-5P	8770457	5/4/18	BOLD:AAA2403	7/15/10		Mined from GenBank, NCBI		16981	Animalia	Chordata	Elasmobranchii	Carcharhiniformes	Sphyrnidae			Sphyrna	Sphyrna lewini		(Griffith & Smith, 1834)	Sphyrna lewini		species																				107	Australia	AU
FOAE011-06	BW-A2345	S3057		FOAE011-06.COI-5P	213841		BOLD:AAA2403	7/15/10		CSIRO, Australian National Fish Collection		16981	Animalia	Chordata	Elasmobranchii	Carcharhiniformes	Sphyrnidae			Sphyrna	Sphyrna lewini		(Griffith & Smith, 1834)	Sphyrna lewini		species				M			FAO-71	S3057												370	Australia	AU	Queensland
FOAE012-06	BW-A2346	D6		FOAE012-06.COI-5P	213842		BOLD:AAA2403	7/15/10		CSIRO, Australian National Fish Collection		16981	Animalia	Chordata	Elasmobranchii	Carcharhiniformes	Sphyrnidae			Sphyrna	Sphyrna lewini		(Griffith & Smith, 1834)	Sphyrna lewini		species				M				D6												366	Australia	AU	Western Australia
ANGBF11633-15	KJ146045	KJ146045		ANGBF11633-15.COI-5P	5652680	3/6/15	BOLD:AAA6753	7/15/10		Mined from GenBank, NCBI		16977	Animalia	Chordata	Elasmobranchii	Carcharhiniformes	Sphyrnidae			Sphyrna	Sphyrna zygaena		Linnaeus, 1758	Sphyrna zygaena		species			Isolate: GVH3152				taxon:195335							ProDelphinus						75	Peru	PE
GBMNE35494-21	MT883985		346090	GBMNE35494-21.COI-5P	14267703	11/28/21	BOLD:AAA2403	7/15/10		Mined from GenBank, NCBI		16981	Animalia	Chordata	Elasmobranchii	Carcharhiniformes	Sphyrnidae			Sphyrna	Sphyrna lewini		(Griffith & Smith, 1834)	Sphyrna lewini		species																				107	Australia	AU
ANGBF11780-15	KM396934	KM396934		ANGBF11780-15.COI-5P	5652827	3/6/15	BOLD:AAA7684	7/15/10		Mined from GenBank, NCBI		55546	Animalia	Chordata	Elasmobranchii	Carcharhiniformes	Sphyrnidae			Sphyrna	Sphyrna mokarran		Ruppell, 1837	Sphyrna mokarran		species							taxon:195334
GBMNE35495-21	MT883984		346092	GBMNE35495-21.COI-5P	14267704	11/28/21	BOLD:AAA2403	7/15/10		Mined from GenBank, NCBI		16981	Animalia	Chordata	Elasmobranchii	Carcharhiniformes	Sphyrnidae			Sphyrna	Sphyrna lewini		(Griffith & Smith, 1834)	Sphyrna lewini		species																				107	Australia	AU
GBMNE35496-21	MT883983		346093	GBMNE35496-21.COI-5P	14267705	11/28/21	BOLD:AAA2403	7/15/10		Mined from GenBank, NCBI		16981	Animalia	Chordata	Elasmobranchii	Carcharhiniformes	Sphyrnidae			Sphyrna	Sphyrna lewini		(Griffith & Smith, 1834)	Sphyrna lewini		species																				107	Australia	AU
GBMNE35497-21	MT883982		346094	GBMNE35497-21.COI-5P	14267706	11/28/21	BOLD:AAA2403	7/15/10		Mined from GenBank, NCBI		16981	Animalia	Chordata	Elasmobranchii	Carcharhiniformes	Sphyrnidae			Sphyrna	Sphyrna lewini		(Griffith & Smith, 1834)	Sphyrna lewini		species																				107	Australia	AU
GBMNE35498-21	MT883981		346095	GBMNE35498-21.COI-5P	14267707	11/28/21	BOLD:AAA2403	7/15/10		Mined from GenBank, NCBI		16981	Animalia	Chordata	Elasmobranchii	Carcharhiniformes	Sphyrnidae			Sphyrna	Sphyrna lewini		(Griffith & Smith, 1834)	Sphyrna lewini		species																				107	Australia	AU
GBMNE35499-21	MT883980		346096	GBMNE35499-21.COI-5P	14267708	11/28/21	BOLD:AAA2403	7/15/10		Mined from GenBank, NCBI		16981	Animalia	Chordata	Elasmobranchii	Carcharhiniformes	Sphyrnidae			Sphyrna	Sphyrna lewini		(Griffith & Smith, 1834)	Sphyrna lewini		species																				107	Australia	AU
GBMNE35500-21	MT883979		346097	GBMNE35500-21.COI-5P	14267709	11/28/21	BOLD:AAA2403	7/15/10		Mined from GenBank, NCBI		16981	Animalia	Chordata	Elasmobranchii	Carcharhiniformes	Sphyrnidae			Sphyrna	Sphyrna lewini		(Griffith & Smith, 1834)	Sphyrna lewini		species																				107	Australia	AU
GBMNE35501-21	MT883978		346100	GBMNE35501-21.COI-5P	14267710	11/28/21	BOLD:AAA2403	7/15/10		Mined from GenBank, NCBI		16981	Animalia	Chordata	Elasmobranchii	Carcharhiniformes	Sphyrnidae			Sphyrna	Sphyrna lewini		(Griffith & Smith, 1834)	Sphyrna lewini		species																				107	Australia	AU
GBMNE35503-21	MT883977		G712	GBMNE35503-21.COI-5P	14267712	11/28/21	BOLD:AAA2403	7/15/10		Mined from GenBank, NCBI		16981	Animalia	Chordata	Elasmobranchii	Carcharhiniformes	Sphyrnidae			Sphyrna	Sphyrna lewini		(Griffith & Smith, 1834)	Sphyrna lewini		species																				107	Australia	AU
GBMNE35504-21	MT883976		G736	GBMNE35504-21.COI-5P	14267713	11/28/21	BOLD:AAA2403	7/15/10		Mined from GenBank, NCBI		16981	Animalia	Chordata	Elasmobranchii	Carcharhiniformes	Sphyrnidae			Sphyrna	Sphyrna lewini		(Griffith & Smith, 1834)	Sphyrna lewini		species																				107	Australia	AU
GBMNE35505-21	MT883975		J176	GBMNE35505-21.COI-5P	14267714	11/28/21	BOLD:AAA2403	7/15/10		Mined from GenBank, NCBI		16981	Animalia	Chordata	Elasmobranchii	Carcharhiniformes	Sphyrnidae			Sphyrna	Sphyrna lewini		(Griffith & Smith, 1834)	Sphyrna lewini		species																				107	Australia	AU
GBMNE35511-21	MT883964		S791	GBMNE35511-21.COI-5P	14267720	11/28/21	BOLD:AAA2403	7/15/10		Mined from GenBank, NCBI		16981	Animalia	Chordata	Elasmobranchii	Carcharhiniformes	Sphyrnidae			Sphyrna	Sphyrna lewini		(Griffith & Smith, 1834)	Sphyrna lewini		species																				107	Australia	AU
GBMNE35513-21	MT883963		TSV1	GBMNE35513-21.COI-5P	14267722	11/28/21	BOLD:AAA2403	7/15/10		Mined from GenBank, NCBI		16981	Animalia	Chordata	Elasmobranchii	Carcharhiniformes	Sphyrnidae			Sphyrna	Sphyrna lewini		(Griffith & Smith, 1834)	Sphyrna lewini		species																				107	Australia	AU
GBMNE35514-21	MT883962		TSV2	GBMNE35514-21.COI-5P	14267723	11/28/21	BOLD:AAA2403	7/15/10		Mined from GenBank, NCBI		16981	Animalia	Chordata	Elasmobranchii	Carcharhiniformes	Sphyrnidae			Sphyrna	Sphyrna lewini		(Griffith & Smith, 1834)	Sphyrna lewini		species																				107	Australia	AU
GBMNE35515-21	MT883961		TSV3	GBMNE35515-21.COI-5P	14267724	11/28/21	BOLD:AAA2403	7/15/10		Mined from GenBank, NCBI		16981	Animalia	Chordata	Elasmobranchii	Carcharhiniformes	Sphyrnidae			Sphyrna	Sphyrna lewini		(Griffith & Smith, 1834)	Sphyrna lewini		species																				107	Australia	AU
ANGBF16007-19	MH429288			ANGBF16007-19.COI-5P	10114365	4/5/19	BOLD:AAA2402	7/15/10		Mined from GenBank, NCBI		16981	Animalia	Chordata	Elasmobranchii	Carcharhiniformes	Sphyrnidae			Sphyrna	Sphyrna lewini		(Griffith & Smith, 1834)	Sphyrna lewini		species															3/22/18					124	Bangladesh	BD
ANGBF16017-19	MH230949			ANGBF16017-19.COI-5P	10114375	4/5/19	BOLD:AAA2402	7/15/10		Mined from GenBank, NCBI		16981	Animalia	Chordata	Elasmobranchii	Carcharhiniformes	Sphyrnidae			Sphyrna	Sphyrna lewini		(Griffith & Smith, 1834)	Sphyrna lewini		species															12/12/17					124	Bangladesh	BD
ANGBF16018-19	MH429289			ANGBF16018-19.COI-5P	10114376	4/5/19	BOLD:AAA2402	7/15/10		Mined from GenBank, NCBI		16981	Animalia	Chordata	Elasmobranchii	Carcharhiniformes	Sphyrnidae			Sphyrna	Sphyrna lewini		(Griffith & Smith, 1834)	Sphyrna lewini		species															3/22/18					124	Bangladesh	BD
GBMNE35512-21	OK103908		SK1809CB-05	GBMNE35512-21.COI-5P	14267721	11/28/21	BOLD:AAA2402	7/15/10		Mined from GenBank, NCBI		16981	Animalia	Chordata	Elasmobranchii	Carcharhiniformes	Sphyrnidae			Sphyrna	Sphyrna lewini		(Griffith & Smith, 1834)	Sphyrna lewini		species																				124	Bangladesh	BD
EWHHS139-06	06-GHRI-0137	OC-232	SOSFSC:Sphyrna tiburo OC-232	EWHHS139-06.COI-5P	292399		BOLD:AAA2402	7/15/10		Save Our Seas Foundation, Shark Conservation Consortium		16981	Animalia	Chordata	Elasmobranchii	Carcharhiniformes	Sphyrnidae			Sphyrna	Sphyrna lewini		(Griffith & Smith, 1834)	Sphyrna lewini		species							FAO-31 Originally Stib OC-232	Tube #138							4/24/03					256	Belize	BZ
ANGBF15993-19	MF686583			ANGBF15993-19.COI-5P	10114351	4/5/19	BOLD:AAA2402	7/15/10		Mined from GenBank, NCBI		16981	Animalia	Chordata	Elasmobranchii	Carcharhiniformes	Sphyrnidae			Sphyrna	Sphyrna lewini		(Griffith & Smith, 1834)	Sphyrna lewini		species															9/12/15					147	Brazil	BR
CAG047-19	Cac32M70	Cac32M70	LAGA	CAG047-19.COI-5P	10665147	9/3/19	BOLD:AAA2402	7/15/10	LAGA	Universidade Federal do Para		16981	Animalia	Chordata	Elasmobranchii	Carcharhiniformes	Sphyrnidae			Sphyrna	Sphyrna lewini		(Griffith & Smith, 1834)	Sphyrna lewini		species														Ivana Veneza	5/27/17					1758	Brazil	BR	Para
CAG048-19	Cac26F50	Cac26F50	LAGA	CAG048-19.COI-5P	10665148	9/3/19	BOLD:AAA2402	7/15/10	LAGA	Universidade Federal do Para		16981	Animalia	Chordata	Elasmobranchii	Carcharhiniformes	Sphyrnidae			Sphyrna	Sphyrna lewini		(Griffith & Smith, 1834)	Sphyrna lewini		species														Paula Santana	4/8/17					1758	Brazil	BR	Para
CAG049-19	Cac30F60	Cac30F60	LAGA	CAG049-19.COI-5P	10665149	9/3/19	BOLD:AAA2402	7/15/10	LAGA	Universidade Federal do Para		16981	Animalia	Chordata	Elasmobranchii	Carcharhiniformes	Sphyrnidae			Sphyrna	Sphyrna lewini		(Griffith & Smith, 1834)	Sphyrna lewini		species														Nicolly Santa Brigida	5/10/17					1758	Brazil	BR	Para
CAG050-19	Cac42M89	Cac42M89	LAGA	CAG050-19.COI-5P	10665150	9/3/19	BOLD:AAA2402	7/15/10	LAGA	Universidade Federal do Para		16981	Animalia	Chordata	Elasmobranchii	Carcharhiniformes	Sphyrnidae			Sphyrna	Sphyrna lewini		(Griffith & Smith, 1834)	Sphyrna lewini		species														Nicolly Santa Brigida	6/30/17					1758	Brazil	BR	Para
CAG051-19	Cac50M103	Cac50M103	LAGA	CAG051-19.COI-5P	10665151	9/3/19	BOLD:AAA2402	7/15/10	LAGA	Universidade Federal do Para		16981	Animalia	Chordata	Elasmobranchii	Carcharhiniformes	Sphyrnidae			Sphyrna	Sphyrna lewini		(Griffith & Smith, 1834)	Sphyrna lewini		species														Paula Santana	7/19/17					1758	Brazil	BR	Para
CAG052-19	Cac54M110	Cac54M110	LAGA	CAG052-19.COI-5P	10665152	9/3/19	BOLD:AAA2402	7/15/10	LAGA	Universidade Federal do Para		16981	Animalia	Chordata	Elasmobranchii	Carcharhiniformes	Sphyrnidae			Sphyrna	Sphyrna lewini		(Griffith & Smith, 1834)	Sphyrna lewini		species														Ivana Veneza	8/4/17					1758	Brazil	BR	Para
CAG053-19	Cac60M116	Cac60M116	LAGA	CAG053-19.COI-5P	10665153	9/3/19	BOLD:AAA2402	7/15/10	LAGA	Universidade Federal do Para		16981	Animalia	Chordata	Elasmobranchii	Carcharhiniformes	Sphyrnidae			Sphyrna	Sphyrna lewini		(Griffith & Smith, 1834)	Sphyrna lewini		species														Nicolly Santa Brigida	8/18/17					1758	Brazil	BR	Para
CAG054-19	Cac63M119	Cac63M119	LAGA	CAG054-19.COI-5P	10665154	9/3/19	BOLD:AAA2402	7/15/10	LAGA	Universidade Federal do Para		16981	Animalia	Chordata	Elasmobranchii	Carcharhiniformes	Sphyrnidae			Sphyrna	Sphyrna lewini		(Griffith & Smith, 1834)	Sphyrna lewini		species														Nicolly Santa Brigida	8/18/17					1758	Brazil	BR	Para
CAG055-19	Cac64M120	Cac64M120	LAGA	CAG055-19.COI-5P	10665155	9/3/19	BOLD:AAA2402	7/15/10	LAGA	Universidade Federal do Para		16981	Animalia	Chordata	Elasmobranchii	Carcharhiniformes	Sphyrnidae			Sphyrna	Sphyrna lewini		(Griffith & Smith, 1834)	Sphyrna lewini		species														Nicolly Santa Brigida	8/18/17					1758	Brazil	BR	Para
CAG056-19	Cac83M156	Cac83M156	LAGA	CAG056-19.COI-5P	10665156	9/3/19	BOLD:AAA2402	7/15/10	LAGA	Universidade Federal do Para		16981	Animalia	Chordata	Elasmobranchii	Carcharhiniformes	Sphyrnidae			Sphyrna	Sphyrna lewini		(Griffith & Smith, 1834)	Sphyrna lewini		species														Ivana Veneza	10/14/17					1758	Brazil	BR	Para
CAG057-19	Cac118F205	Cac118F205	LAGA	CAG057-19.COI-5P	10665157	9/3/19	BOLD:AAA2402	7/15/10	LAGA	Universidade Federal do Para		16981	Animalia	Chordata	Elasmobranchii	Carcharhiniformes	Sphyrnidae			Sphyrna	Sphyrna lewini		(Griffith & Smith, 1834)	Sphyrna lewini		species														Rita Martins	12/9/17					1758	Brazil	BR	Para
CAG058-19	Cac125M217	Cac125M217	LAGA	CAG058-19.COI-5P	10665158	9/3/19	BOLD:AAA2402	7/15/10	LAGA	Universidade Federal do Para		16981	Animalia	Chordata	Elasmobranchii	Carcharhiniformes	Sphyrnidae			Sphyrna	Sphyrna lewini		(Griffith & Smith, 1834)	Sphyrna lewini		species														Renata	12/21/17					1758	Brazil	BR	Para
CAG126-19	Cac141M238	Cac141M238	LAGA	CAG126-19.COI-5P	10682667	9/11/19	BOLD:AAA2402	7/15/10	LAGA	Universidade Federal do Para, Campus Braganca		16981	Animalia	Chordata	Elasmobranchii	Carcharhiniformes	Sphyrnidae			Sphyrna	Sphyrna lewini		(Griffith & Smith, 1834)	Sphyrna lewini	Morphology	species	Thais S Martins									tecido muscular				Rita Martins	1/26/18		LAGA			1758	Brazil	BR	Para
CAG127-19	Cac144F241	Cac144F241	LAGA	CAG127-19.COI-5P	10682668	9/11/19	BOLD:AAA2402	7/15/10	LAGA	Universidade Federal do Para, Campus Braganca		16981	Animalia	Chordata	Elasmobranchii	Carcharhiniformes	Sphyrnidae			Sphyrna	Sphyrna lewini		(Griffith & Smith, 1834)	Sphyrna lewini	Morphology	species	Thais S Martins									tecido muscular				Rita Martins	1/26/18		LAGA			1758	Brazil	BR	Para
EWHHS010-06	06-GHRI-0010	OC-236	SOSFSC:Sphyrna lewini OC-236	EWHHS010-06.COI-5P	252086		BOLD:AAA2402	7/15/10		Save Our Seas Foundation, Shark Conservation Consortium		16981	Animalia	Chordata	Elasmobranchii	Carcharhiniformes	Sphyrnidae			Sphyrna	Sphyrna lewini		(Griffith & Smith, 1834)	Sphyrna lewini		species							FAO-41								9/13/04					147	Brazil	BR
EWHHS083-06	06-GHRI-0081	OC-229	SOSFSC:Sphyrna lewini OC-229	EWHHS083-06.COI-5P	262563		BOLD:AAA2402	7/15/10		Save Our Seas Foundation, Shark Conservation Consortium		16981	Animalia	Chordata	Elasmobranchii	Carcharhiniformes	Sphyrnidae			Sphyrna	Sphyrna lewini		(Griffith & Smith, 1834)	Sphyrna lewini		species							FAO-41	Tube #82												147	Brazil	BR
EWHHS084-06	06-GHRI-0082	OC-230	SOSFSC:Sphyrna lewini OC-230	EWHHS084-06.COI-5P	262564		BOLD:AAA2402	7/15/10		Save Our Seas Foundation, Shark Conservation Consortium		16981	Animalia	Chordata	Elasmobranchii	Carcharhiniformes	Sphyrnidae			Sphyrna	Sphyrna lewini		(Griffith & Smith, 1834)	Sphyrna lewini		species							FAO-41	Tube #83							5/20/04					147	Brazil	BR
EWHHS085-06	06-GHRI-0083	OC-231	SOSFSC:Sphyrna lewini OC-231	EWHHS085-06.COI-5P	262565		BOLD:AAA2402	7/15/10		Save Our Seas Foundation, Shark Conservation Consortium		16981	Animalia	Chordata	Elasmobranchii	Carcharhiniformes	Sphyrnidae			Sphyrna	Sphyrna lewini		(Griffith & Smith, 1834)	Sphyrna lewini		species							FAO-41	Tube #84												147	Brazil	BR
EWHHS099-06	06-GHRI-0097	OC-232	SOSFSC:Sphyrna lewini OC-232	EWHHS099-06.COI-5P	292359		BOLD:AAA2402	7/15/10		Save Our Seas Foundation, Shark Conservation Consortium		16981	Animalia	Chordata	Elasmobranchii	Carcharhiniformes	Sphyrnidae			Sphyrna	Sphyrna lewini		(Griffith & Smith, 1834)	Sphyrna lewini		species				M			FAO-41	Tube #98												930	Brazil	BR	Rio Grande do Sul
EWHHS100-06	06-GHRI-0098	OC-233	SOSFSC:Sphyrna lewini OC-233	EWHHS100-06.COI-5P	292360		BOLD:AAA2402	7/15/10		Save Our Seas Foundation, Shark Conservation Consortium		16981	Animalia	Chordata	Elasmobranchii	Carcharhiniformes	Sphyrnidae			Sphyrna	Sphyrna lewini		(Griffith & Smith, 1834)	Sphyrna lewini		species				F			FAO-41	Tube #99												930	Brazil	BR	Rio Grande do Sul
EWHHS101-06	06-GHRI-0099	OC-234	SOSFSC:Sphyrna lewini OC-234	EWHHS101-06.COI-5P	292361		BOLD:AAA2402	7/15/10		Save Our Seas Foundation, Shark Conservation Consortium		16981	Animalia	Chordata	Elasmobranchii	Carcharhiniformes	Sphyrnidae			Sphyrna	Sphyrna lewini		(Griffith & Smith, 1834)	Sphyrna lewini		species							FAO-41	Tube #100												930	Brazil	BR	Rio Grande do Sul
EWHHS103-06	06-GHRI-0101	OC-237	SOSFSC:Sphyrna lewini OC-237	EWHHS103-06.COI-5P	292363		BOLD:AAA2402	7/15/10		Save Our Seas Foundation, Shark Conservation Consortium		16981	Animalia	Chordata	Elasmobranchii	Carcharhiniformes	Sphyrnidae			Sphyrna	Sphyrna lewini		(Griffith & Smith, 1834)	Sphyrna lewini		species				M			FAO-41	Tube #102												1144	Brazil	BR	Bahia
EWHHS104-06	06-GHRI-0102	OC-238	SOSFSC:Sphyrna lewini OC-238	EWHHS104-06.COI-5P	292364		BOLD:AAA2402	7/15/10		Save Our Seas Foundation, Shark Conservation Consortium		16981	Animalia	Chordata	Elasmobranchii	Carcharhiniformes	Sphyrnidae			Sphyrna	Sphyrna lewini		(Griffith & Smith, 1834)	Sphyrna lewini		species				F			FAO-41	Tube #103												147	Brazil	BR
GBAAP9591-25	PV606598		sl81_LGEM_BR	GBAAP9591-25.COI-5P	29239160	7/23/25	BOLD:AAA2402	7/15/10		Mined from GenBank, NCBI		16981	Animalia	Chordata	Elasmobranchii	Carcharhiniformes	Sphyrnidae			Sphyrna	Sphyrna lewini		(Griffith & Smith, 1834)	Sphyrna lewini		species																				147	Brazil	BR
GBAAP9837-25	PV606600		sl82_LGEM_BR	GBAAP9837-25.COI-5P	29239406	7/23/25	BOLD:AAA2402	7/15/10		Mined from GenBank, NCBI		16981	Animalia	Chordata	Elasmobranchii	Carcharhiniformes	Sphyrnidae			Sphyrna	Sphyrna lewini		(Griffith & Smith, 1834)	Sphyrna lewini		species																				147	Brazil	BR
MFSP1935-11	LBPV53128	LBP2009021001	53128	MFSP1935-11.COI-5P	2151937	9/12/11	BOLD:AAA2402	7/15/10	LBP11891	Universidade Estadual Paulista, Lab de Biologia e Genetica de Peixes		16981	Animalia	Chordata	Elasmobranchii	Carcharhiniformes	Sphyrnidae			Sphyrna	Sphyrna lewini		(Griffith & Smith, 1834)	Sphyrna lewini		species	Otto Bismark Fazzano Gadig				S									Gadig OBF	2/10/09					920	Brazil	BR	Sao Paulo
MFSP1936-11	LBPV53129	LBP2009021001	53129	MFSP1936-11.COI-5P	2151938	9/12/11	BOLD:AAA2402	7/15/10	LBP11891	Universidade Estadual Paulista, Lab de Biologia e Genetica de Peixes		16981	Animalia	Chordata	Elasmobranchii	Carcharhiniformes	Sphyrnidae			Sphyrna	Sphyrna lewini		(Griffith & Smith, 1834)	Sphyrna lewini		species	Otto Bismark Fazzano Gadig				S									Gadig OBF	2/10/09					920	Brazil	BR	Sao Paulo
MFSP1937-11	LBPV53130	LBP2009021001	53130	MFSP1937-11.COI-5P	2151939	9/12/11	BOLD:AAA2402	7/15/10	LBP11891	Universidade Estadual Paulista, Lab de Biologia e Genetica de Peixes		16981	Animalia	Chordata	Elasmobranchii	Carcharhiniformes	Sphyrnidae			Sphyrna	Sphyrna lewini		(Griffith & Smith, 1834)	Sphyrna lewini		species	Otto Bismark Fazzano Gadig				S									Gadig OBF	2/10/09					920	Brazil	BR	Sao Paulo
MFSP1938-11	LBPV53131	LBP2009021001	53131	MFSP1938-11.COI-5P	2151940	9/12/11	BOLD:AAA2402	7/15/10	LBP11891	Universidade Estadual Paulista, Lab de Biologia e Genetica de Peixes		16981	Animalia	Chordata	Elasmobranchii	Carcharhiniformes	Sphyrnidae			Sphyrna	Sphyrna lewini		(Griffith & Smith, 1834)	Sphyrna lewini		species	Otto Bismark Fazzano Gadig				S									Gadig OBF	2/10/09					920	Brazil	BR	Sao Paulo
MFSP1939-11	LBPV53132	LBP2009021001	53132	MFSP1939-11.COI-5P	2151941	9/12/11	BOLD:AAA2402	7/15/10	LBP11891	Universidade Estadual Paulista, Lab de Biologia e Genetica de Peixes		16981	Animalia	Chordata	Elasmobranchii	Carcharhiniformes	Sphyrnidae			Sphyrna	Sphyrna lewini		(Griffith & Smith, 1834)	Sphyrna lewini		species	Otto Bismark Fazzano Gadig				S									Gadig OBF	2/10/09					920	Brazil	BR	Sao Paulo
DSMIS315-12	VADL04	VADL04		DSMIS315-12.COI-5P	2848323	10/16/12				Centre for Biodiversity Genomics		16981	Animalia	Chordata	Elasmobranchii	Carcharhiniformes	Sphyrnidae			Sphyrna	Sphyrna lewini		(Griffith & Smith, 1834)	Sphyrna lewini	BOLD ID Engine	species	BOLD Identification System [2016]							market sample	No Specimen	fin sample				Marley Daviduk	10/11/12					516	Canada	CA	British Columbia
DSMIS317-12	VADL06	VADL06		DSMIS317-12.COI-5P	2848325	10/16/12				Research Collection of Robert Hanner		16981	Animalia	Chordata	Elasmobranchii	Carcharhiniformes	Sphyrnidae			Sphyrna	Sphyrna lewini		(Griffith & Smith, 1834)	Sphyrna lewini	BOLD ID Engine	species	BOLD Identification System [2016]							market sample	No Specimen	fin sample				Marley Daviduk	10/11/12					516	Canada	CA	British Columbia
DSMIS414-12	CTV03B	CTV03B		DSMIS414-12.COI-5P	2848422	10/16/12				Centre for Biodiversity Genomics		16981	Animalia	Chordata	Elasmobranchii	Carcharhiniformes	Sphyrnidae			Sphyrna	Sphyrna lewini		(Griffith & Smith, 1834)	Sphyrna lewini	BOLD ID Engine	species	BOLD Identification System [2016]							market sample	No Specimen	fin sample				Marley Daviduk	10/11/12					516	Canada	CA	British Columbia
ANGBF16077-19	MF983539			ANGBF16077-19.COI-5P	10114435	4/5/19	BOLD:AAA6753	7/15/10		Mined from GenBank, NCBI		16977	Animalia	Chordata	Elasmobranchii	Carcharhiniformes	Sphyrnidae			Sphyrna	Sphyrna zygaena		Linnaeus, 1758	Sphyrna zygaena		species															1/1/16					153	China	CN
CFCS002-08	SA8JZ002		MBCSC:Fish:HN SY08318	CFCS002-08.COI-5P	850544		BOLD:AAA2403	7/15/10		Chinese Academy of Sciences, Marine Biodiversity Collection of South China Sea		16981	Animalia	Chordata	Elasmobranchii	Carcharhiniformes	Sphyrnidae			Sphyrna	Sphyrna lewini		(Griffith & Smith, 1834)	Sphyrna lewini		species	Junbin Zhang						FAO-61							Junbin Zhang	6/23/08					1489	China	CN	Hainan
CFCS003-08	SA8JZ003		MBCSC:Fish:HN SY08319	CFCS003-08.COI-5P	850545		BOLD:AAA2403	7/15/10		Chinese Academy of Sciences, Marine Biodiversity Collection of South China Sea		16981	Animalia	Chordata	Elasmobranchii	Carcharhiniformes	Sphyrnidae			Sphyrna	Sphyrna lewini		(Griffith & Smith, 1834)	Sphyrna lewini		species	Junbin Zhang						FAO-61							Junbin Zhang	6/23/08					1489	China	CN	Hainan
CFCS004-08	SA8JZ004		MBCSC:Fish:HN SY08320	CFCS004-08.COI-5P	850546		BOLD:AAA2403	7/15/10		Chinese Academy of Sciences, Marine Biodiversity Collection of South China Sea		16981	Animalia	Chordata	Elasmobranchii	Carcharhiniformes	Sphyrnidae			Sphyrna	Sphyrna lewini		(Griffith & Smith, 1834)	Sphyrna lewini		species	Junbin Zhang						FAO-61							Junbin Zhang	6/23/08					1489	China	CN	Hainan
CFCS126-08	SA8JZ127		MBCSC:Fish:HN SY08442	CFCS126-08.COI-5P	888703		BOLD:AAA2403	7/15/10		Chinese Academy of Sciences, Marine Biodiversity Collection of South China Sea		16981	Animalia	Chordata	Elasmobranchii	Carcharhiniformes	Sphyrnidae			Sphyrna	Sphyrna lewini		(Griffith & Smith, 1834)	Sphyrna lewini		species	Junbin Zhang						FAO-61							Junbin Zhang	6/23/08					1489	China	CN	Hainan
CFCS127-08	SA8JZ128		MBCSC:Fish:HN SY08443	CFCS127-08.COI-5P	888704		BOLD:AAA2403	7/15/10		Chinese Academy of Sciences, Marine Biodiversity Collection of South China Sea		16981	Animalia	Chordata	Elasmobranchii	Carcharhiniformes	Sphyrnidae			Sphyrna	Sphyrna lewini		(Griffith & Smith, 1834)	Sphyrna lewini		species	Junbin Zhang						FAO-61							Junbin Zhang	6/23/08					1489	China	CN	Hainan
CFCS131-08	SA8JZ132		MBCSC:Fish:HN SY08447	CFCS131-08.COI-5P	888708		BOLD:AAA2403	7/15/10		Chinese Academy of Sciences, Marine Biodiversity Collection of South China Sea		16981	Animalia	Chordata	Elasmobranchii	Carcharhiniformes	Sphyrnidae			Sphyrna	Sphyrna lewini		(Griffith & Smith, 1834)	Sphyrna lewini		species	Junbin Zhang						FAO-61							Junbin Zhang	6/23/08					1489	China	CN	Hainan
GBMND73005-21	MT796639	MT796639		GBMND73005-21.COI-5P	13689537	7/25/21	BOLD:AAA6753	7/15/10		Mined from GenBank, NCBI		16977	Animalia	Chordata	Elasmobranchii	Carcharhiniformes	Sphyrnidae			Sphyrna	Sphyrna zygaena		Linnaeus, 1758	Sphyrna zygaena		species															2/1/20					239	Ghana	GH
ANGBF11453-15	KF899751	KF899751	NBFGR:CHN:SL23	ANGBF11453-15.COI-5P	5652500	3/6/15	BOLD:AAA2402	7/15/10		Mined from GenBank, NCBI		16981	Animalia	Chordata	Elasmobranchii	Carcharhiniformes	Sphyrnidae			Sphyrna	Sphyrna lewini		(Griffith & Smith, 1834)	Sphyrna lewini		species							taxon:7823													6	India	IN
ANGBF11454-15	KF899750	KF899750	NBFGR:CHN:65	ANGBF11454-15.COI-5P	5652501	3/6/15	BOLD:AAA2402	7/15/10		Mined from GenBank, NCBI		16981	Animalia	Chordata	Elasmobranchii	Carcharhiniformes	Sphyrnidae			Sphyrna	Sphyrna lewini		(Griffith & Smith, 1834)	Sphyrna lewini		species							taxon:7823													6	India	IN
ANGBF11455-15	KF899749	KF899749	NBFGR:CHN:CL22	ANGBF11455-15.COI-5P	5652502	3/6/15	BOLD:AAA2402	7/15/10		Mined from GenBank, NCBI		16981	Animalia	Chordata	Elasmobranchii	Carcharhiniformes	Sphyrnidae			Sphyrna	Sphyrna lewini		(Griffith & Smith, 1834)	Sphyrna lewini		species							taxon:7823													6	India	IN
ANGBF11456-15	KF899748	KF899748	NBFGR:CHN:66	ANGBF11456-15.COI-5P	5652503	3/6/15	BOLD:AAA2402	7/15/10		Mined from GenBank, NCBI		16981	Animalia	Chordata	Elasmobranchii	Carcharhiniformes	Sphyrnidae			Sphyrna	Sphyrna lewini		(Griffith & Smith, 1834)	Sphyrna lewini		species							taxon:7823													6	India	IN
ANGBF11457-15	KF899747	KF899747	NBFGR:CHN:E152	ANGBF11457-15.COI-5P	5652504	3/6/15	BOLD:AAA2402	7/15/10		Mined from GenBank, NCBI		16981	Animalia	Chordata	Elasmobranchii	Carcharhiniformes	Sphyrnidae			Sphyrna	Sphyrna lewini		(Griffith & Smith, 1834)	Sphyrna lewini		species							taxon:7823													6	India	IN
ANGBF11458-15	KF899746	KF899746	NBFGR:CHN:64	ANGBF11458-15.COI-5P	5652505	3/6/15	BOLD:AAA2402	7/15/10		Mined from GenBank, NCBI		16981	Animalia	Chordata	Elasmobranchii	Carcharhiniformes	Sphyrnidae			Sphyrna	Sphyrna lewini		(Griffith & Smith, 1834)	Sphyrna lewini		species							taxon:7823													6	India	IN
ANGEN064-15	LQDWL-MP1415-FISH-17	LQDWL-MP1415-FISH-17		ANGEN064-15.COI-5P	5515798	2/10/15	BOLD:AAA2402	7/15/10	Sample-HD	Gujarat Biodiversity Gene Bank		16981	Animalia	Chordata	Elasmobranchii	Carcharhiniformes	Sphyrnidae			Sphyrna	Sphyrna lewini		(Griffith & Smith, 1834)	Sphyrna lewini		species														Dr.Snehal Bagatharia, Garima Ayachit	12/21/14					1561	India	IN	Gujarat
GBGC10634-13	HM239675		NBFGR:CHN B64	GBGC10634-13.COI-5P	3573346	8/28/13	BOLD:AAA2402	7/15/10		Mined from GenBank, NCBI		16981	Animalia	Chordata	Elasmobranchii	Carcharhiniformes	Sphyrnidae			Sphyrna	Sphyrna lewini		(Griffith & Smith, 1834)	Sphyrna lewini		species																				6	India	IN
GBGC11550-13	KC175447		CIFE-VIZ-001	GBGC11550-13.COI-5P	3627654	8/30/13	BOLD:AAA2402	7/15/10		Mined from GenBank, NCBI		16981	Animalia	Chordata	Elasmobranchii	Carcharhiniformes	Sphyrnidae			Sphyrna	Sphyrna lewini		(Griffith & Smith, 1834)	Sphyrna lewini		species																			Country data added by CBG collection curation - Aug 2020	917	India	IN	Andhra Pradesh
GBGC19095-19	MK422114	MK422114		GBGC19095-19.COI-5P	10869359	11/8/19	BOLD:AAA2402	7/15/10		Mined from GenBank, NCBI		16981	Animalia	Chordata	Elasmobranchii	Carcharhiniformes	Sphyrnidae			Sphyrna	Sphyrna lewini		(Griffith & Smith, 1834)	Sphyrna lewini		species																				6	India	IN
GBMNE35502-21	OK381851		F13122	GBMNE35502-21.COI-5P	14267711	11/28/21	BOLD:AAA2402	7/15/10		Mined from GenBank, NCBI		16981	Animalia	Chordata	Elasmobranchii	Carcharhiniformes	Sphyrnidae			Sphyrna	Sphyrna lewini		(Griffith & Smith, 1834)	Sphyrna lewini		species															9/4/21					6	India	IN
INELA024-12	VIZ-S1	VIZ-S1	VIZSL-01	INELA024-12.COI-5P	2916796	11/14/12	BOLD:AAA2402	7/15/10		Central Institute of Fisheries Education		16981	Animalia	Chordata	Elasmobranchii	Carcharhiniformes	Sphyrnidae			Sphyrna	Sphyrna lewini		(Griffith & Smith, 1834)	Sphyrna lewini		species	Pavan Kumar				S									Pavan-kumar, A.,Gireesh-Babu,P. Raje,S.G., Chakraborty,S.K., Krishna,G., Chaudhari,A. and Lakra,W.S.	8/15/11					917	India	IN	Andhra Pradesh
PHANT750-08	GN1666	GN1666		PHANT750-08.COI-5P	922403		BOLD:AAA2402	7/15/10		Florida State University		16981	Animalia	Chordata	Elasmobranchii	Carcharhiniformes	Sphyrnidae			Sphyrna	Sphyrna lewini		(Griffith & Smith, 1834)	Sphyrna lewini		species				M																6	India	IN
PHANT751-08	GN1667	GN1667		PHANT751-08.COI-5P	922404		BOLD:AAA2402	7/15/10		Florida State University		16981	Animalia	Chordata	Elasmobranchii	Carcharhiniformes	Sphyrnidae			Sphyrna	Sphyrna lewini		(Griffith & Smith, 1834)	Sphyrna lewini		species				F																6	India	IN
ANGBF11775-15	KJ475206	KJ475206	CMFRI-DFD-SL-09	ANGBF11775-15.COI-5P	5652822	3/6/15	BOLD:AAA2402	7/15/10		Mined from GenBank, NCBI		16981	Animalia	Chordata	Elasmobranchii	Carcharhiniformes	Sphyrnidae			Sphyrna	Sphyrna lewini		(Griffith & Smith, 1834)	Sphyrna lewini		species							taxon:7823							T.G. Kishore	8/24/13					6	India	IN
PHANT749-08	GN1665	GN1665		PHANT749-08.COI-5P	922402		BOLD:AAA2402	7/15/10		Florida State University		16981	Animalia	Chordata	Elasmobranchii	Carcharhiniformes	Sphyrnidae			Sphyrna	Sphyrna lewini		(Griffith & Smith, 1834)	Sphyrna lewini		species				M																6	India	IN
ANGBF15957-19	KF590347			ANGBF15957-19.COI-5P	10114315	4/5/19	BOLD:AAA2402	7/15/10		Mined from GenBank, NCBI		16981	Animalia	Chordata	Elasmobranchii	Carcharhiniformes	Sphyrnidae			Sphyrna	Sphyrna lewini		(Griffith & Smith, 1834)	Sphyrna lewini		species																				266	Indonesia	ID
ANGBF15963-19	KF590450			ANGBF15963-19.COI-5P	10114321	4/5/19	BOLD:AAA2402	7/15/10		Mined from GenBank, NCBI		16981	Animalia	Chordata	Elasmobranchii	Carcharhiniformes	Sphyrnidae			Sphyrna	Sphyrna lewini		(Griffith & Smith, 1834)	Sphyrna lewini		species																				266	Indonesia	ID
ANGBF15964-19	KF590451			ANGBF15964-19.COI-5P	10114322	4/5/19	BOLD:AAA2402	7/15/10		Mined from GenBank, NCBI		16981	Animalia	Chordata	Elasmobranchii	Carcharhiniformes	Sphyrnidae			Sphyrna	Sphyrna lewini		(Griffith & Smith, 1834)	Sphyrna lewini		species																				266	Indonesia	ID
ANGBF15965-19	KF590452			ANGBF15965-19.COI-5P	10114323	4/5/19	BOLD:AAA2402	7/15/10		Mined from GenBank, NCBI		16981	Animalia	Chordata	Elasmobranchii	Carcharhiniformes	Sphyrnidae			Sphyrna	Sphyrna lewini		(Griffith & Smith, 1834)	Sphyrna lewini		species																				266	Indonesia	ID
ANGBF15977-19	KF793757			ANGBF15977-19.COI-5P	10114335	4/5/19	BOLD:AAA2402	7/15/10		Mined from GenBank, NCBI		16981	Animalia	Chordata	Elasmobranchii	Carcharhiniformes	Sphyrnidae			Sphyrna	Sphyrna lewini		(Griffith & Smith, 1834)	Sphyrna lewini		species																				266	Indonesia	ID
ANGBF15982-19	LC422410			ANGBF15982-19.COI-5P	10114340	4/5/19	BOLD:AAA2402	7/15/10		Mined from GenBank, NCBI		16981	Animalia	Chordata	Elasmobranchii	Carcharhiniformes	Sphyrnidae			Sphyrna	Sphyrna lewini		(Griffith & Smith, 1834)	Sphyrna lewini		species																				266	Indonesia	ID
GBMNC60093-20	MT324216	MT324216	ITK_MBO_01_53	GBMNC60093-20.COI-5P	12449871	11/11/20	BOLD:AAA2402	7/15/10		Mined from GenBank, NCBI		16981	Animalia	Chordata	Elasmobranchii	Carcharhiniformes	Sphyrnidae			Sphyrna	Sphyrna lewini		(Griffith & Smith, 1834)	Sphyrna lewini		species															11/1/17					266	Indonesia	ID
GBMNC60094-20	MT324215	MT324215	ITK_MBO_01_52	GBMNC60094-20.COI-5P	12449872	11/11/20	BOLD:AAA2402	7/15/10		Mined from GenBank, NCBI		16981	Animalia	Chordata	Elasmobranchii	Carcharhiniformes	Sphyrnidae			Sphyrna	Sphyrna lewini		(Griffith & Smith, 1834)	Sphyrna lewini		species															11/1/17					266	Indonesia	ID
GBMNC60101-20	MT324208	MT324208	ITK_MBO_01_42	GBMNC60101-20.COI-5P	12449879	11/11/20	BOLD:AAA2402	7/15/10		Mined from GenBank, NCBI		16981	Animalia	Chordata	Elasmobranchii	Carcharhiniformes	Sphyrnidae			Sphyrna	Sphyrna lewini		(Griffith & Smith, 1834)	Sphyrna lewini		species															10/30/17					266	Indonesia	ID
GBMNC60102-20	MT324207	MT324207	ITK_MBO_01_41	GBMNC60102-20.COI-5P	12449880	11/11/20	BOLD:AAA2402	7/15/10		Mined from GenBank, NCBI		16981	Animalia	Chordata	Elasmobranchii	Carcharhiniformes	Sphyrnidae			Sphyrna	Sphyrna lewini		(Griffith & Smith, 1834)	Sphyrna lewini		species															10/30/17					266	Indonesia	ID
GBMNC60103-20	MT324206	MT324206	ITK_MBO_01_40	GBMNC60103-20.COI-5P	12449881	11/11/20	BOLD:AAA2402	7/15/10		Mined from GenBank, NCBI		16981	Animalia	Chordata	Elasmobranchii	Carcharhiniformes	Sphyrnidae			Sphyrna	Sphyrna lewini		(Griffith & Smith, 1834)	Sphyrna lewini		species															10/30/17					266	Indonesia	ID
GBMNC60104-20	MT324205	MT324205	ITK_MBO_01_34	GBMNC60104-20.COI-5P	12449882	11/11/20	BOLD:AAA2402	7/15/10		Mined from GenBank, NCBI		16981	Animalia	Chordata	Elasmobranchii	Carcharhiniformes	Sphyrnidae			Sphyrna	Sphyrna lewini		(Griffith & Smith, 1834)	Sphyrna lewini		species															10/26/17					266	Indonesia	ID
GBMNC60106-20	MT324203	MT324203	ITK_MBO_01_32	GBMNC60106-20.COI-5P	12449884	11/11/20	BOLD:AAA2402	7/15/10		Mined from GenBank, NCBI		16981	Animalia	Chordata	Elasmobranchii	Carcharhiniformes	Sphyrnidae			Sphyrna	Sphyrna lewini		(Griffith & Smith, 1834)	Sphyrna lewini		species															10/26/17					266	Indonesia	ID
GBMNC60107-20	MT324202	MT324202	ITK_MBO_01_29	GBMNC60107-20.COI-5P	12449885	11/11/20	BOLD:AAA2402	7/15/10		Mined from GenBank, NCBI		16981	Animalia	Chordata	Elasmobranchii	Carcharhiniformes	Sphyrnidae			Sphyrna	Sphyrna lewini		(Griffith & Smith, 1834)	Sphyrna lewini		species															10/25/17					266	Indonesia	ID
GBMNC60108-20	MT324201	MT324201	ITK_MBO_01_28	GBMNC60108-20.COI-5P	12449886	11/11/20	BOLD:AAA2402	7/15/10		Mined from GenBank, NCBI		16981	Animalia	Chordata	Elasmobranchii	Carcharhiniformes	Sphyrnidae			Sphyrna	Sphyrna lewini		(Griffith & Smith, 1834)	Sphyrna lewini		species															10/25/17					266	Indonesia	ID
GBMNC60111-20	MT324198	MT324198	ITK_MBO_01_21	GBMNC60111-20.COI-5P	12449889	11/11/20	BOLD:AAA2402	7/15/10		Mined from GenBank, NCBI		16981	Animalia	Chordata	Elasmobranchii	Carcharhiniformes	Sphyrnidae			Sphyrna	Sphyrna lewini		(Griffith & Smith, 1834)	Sphyrna lewini		species															10/24/17					266	Indonesia	ID
GBMNC60114-20	MT324195	MT324195	ITK_MBO_01_16	GBMNC60114-20.COI-5P	12449892	11/11/20	BOLD:AAA2402	7/15/10		Mined from GenBank, NCBI		16981	Animalia	Chordata	Elasmobranchii	Carcharhiniformes	Sphyrnidae			Sphyrna	Sphyrna lewini		(Griffith & Smith, 1834)	Sphyrna lewini		species															10/22/17					266	Indonesia	ID
GBMNC60116-20	MT324193	MT324193	ITK_MBO_01_10	GBMNC60116-20.COI-5P	12449894	11/11/20	BOLD:AAA2402	7/15/10		Mined from GenBank, NCBI		16981	Animalia	Chordata	Elasmobranchii	Carcharhiniformes	Sphyrnidae			Sphyrna	Sphyrna lewini		(Griffith & Smith, 1834)	Sphyrna lewini		species															10/21/17					266	Indonesia	ID
GBMNC60117-20	MT324192	MT324192	ITK_MBO_01_09	GBMNC60117-20.COI-5P	12449895	11/11/20	BOLD:AAA2402	7/15/10		Mined from GenBank, NCBI		16981	Animalia	Chordata	Elasmobranchii	Carcharhiniformes	Sphyrnidae			Sphyrna	Sphyrna lewini		(Griffith & Smith, 1834)	Sphyrna lewini		species															10/21/17					266	Indonesia	ID
GBMNC60118-20	MT324191	MT324191	ITK_MBO_01_07	GBMNC60118-20.COI-5P	12449896	11/11/20	BOLD:AAA2402	7/15/10		Mined from GenBank, NCBI		16981	Animalia	Chordata	Elasmobranchii	Carcharhiniformes	Sphyrnidae			Sphyrna	Sphyrna lewini		(Griffith & Smith, 1834)	Sphyrna lewini		species															10/21/17					266	Indonesia	ID
GBMNC60119-20	MT324190	MT324190	ITK_MBO_01_06	GBMNC60119-20.COI-5P	12449897	11/11/20	BOLD:AAA2402	7/15/10		Mined from GenBank, NCBI		16981	Animalia	Chordata	Elasmobranchii	Carcharhiniformes	Sphyrnidae			Sphyrna	Sphyrna lewini		(Griffith & Smith, 1834)	Sphyrna lewini		species															10/21/17					266	Indonesia	ID
GBMNC60120-20	MT324189	MT324189	ITK_MBO_01_05	GBMNC60120-20.COI-5P	12449898	11/11/20	BOLD:AAA2402	7/15/10		Mined from GenBank, NCBI		16981	Animalia	Chordata	Elasmobranchii	Carcharhiniformes	Sphyrnidae			Sphyrna	Sphyrna lewini		(Griffith & Smith, 1834)	Sphyrna lewini		species															10/21/17					266	Indonesia	ID
ANGBF12565-15	KM973189	KM973189	6309	ANGBF12565-15.COI-5P	6151040	7/14/15	BOLD:AAA7684	7/15/10		Mined from GenBank, NCBI		55546	Animalia	Chordata	Elasmobranchii	Carcharhiniformes	Sphyrnidae			Sphyrna	Sphyrna mokarran		Ruppell, 1837	Sphyrna mokarran		species							taxon:195334							Rima W. Jabado	1/21/12					1038	United Arab Emirates	AE
ANGBF12566-15	KM973190	KM973190	6334	ANGBF12566-15.COI-5P	6151041	7/14/15	BOLD:AAA7684	7/15/10		Mined from GenBank, NCBI		55546	Animalia	Chordata	Elasmobranchii	Carcharhiniformes	Sphyrnidae			Sphyrna	Sphyrna mokarran		Ruppell, 1837	Sphyrna mokarran		species							taxon:195334							Rima W. Jabado	2/1/12					1038	United Arab Emirates	AE
ANGBF12567-15	KM973191	KM973191	6356	ANGBF12567-15.COI-5P	6151042	7/14/15	BOLD:AAA7684	7/15/10		Mined from GenBank, NCBI		55546	Animalia	Chordata	Elasmobranchii	Carcharhiniformes	Sphyrnidae			Sphyrna	Sphyrna mokarran		Ruppell, 1837	Sphyrna mokarran		species							taxon:195334							Rima W. Jabado	2/13/12					1038	United Arab Emirates	AE
ANGBF12568-15	KM973192	KM973192	6370	ANGBF12568-15.COI-5P	6151043	7/14/15	BOLD:AAA7684	7/15/10		Mined from GenBank, NCBI		55546	Animalia	Chordata	Elasmobranchii	Carcharhiniformes	Sphyrnidae			Sphyrna	Sphyrna mokarran		Ruppell, 1837	Sphyrna mokarran		species							taxon:195334							Rima W. Jabado	3/2/12					1038	United Arab Emirates	AE
ANGBF12569-15	KM973193	KM973193	4906	ANGBF12569-15.COI-5P	6151044	7/14/15	BOLD:AAA7684	7/15/10		Mined from GenBank, NCBI		55546	Animalia	Chordata	Elasmobranchii	Carcharhiniformes	Sphyrnidae			Sphyrna	Sphyrna mokarran		Ruppell, 1837	Sphyrna mokarran		species							taxon:195334							Rima W. Jabado	6/1/11					1038	United Arab Emirates	AE
ANGBF12570-15	KP177308	KP177308	RSRC 100	ANGBF12570-15.COI-5P	6151045	7/14/15	BOLD:AAA7684	7/15/10		Mined from GenBank, NCBI		55546	Animalia	Chordata	Elasmobranchii	Carcharhiniformes	Sphyrnidae			Sphyrna	Sphyrna mokarran		Ruppell, 1837	Sphyrna mokarran		species							taxon:195334
ANGBF12571-15	KP177309	KP177309	RSRC 200	ANGBF12571-15.COI-5P	6151046	7/14/15	BOLD:AAA7684	7/15/10		Mined from GenBank, NCBI		55546	Animalia	Chordata	Elasmobranchii	Carcharhiniformes	Sphyrnidae			Sphyrna	Sphyrna mokarran		Ruppell, 1837	Sphyrna mokarran		species							taxon:195334
GBMNC60121-20	MT324188	MT324188	ITK_MBO_01_04	GBMNC60121-20.COI-5P	12449899	11/11/20	BOLD:AAA2402	7/15/10		Mined from GenBank, NCBI		16981	Animalia	Chordata	Elasmobranchii	Carcharhiniformes	Sphyrnidae			Sphyrna	Sphyrna lewini		(Griffith & Smith, 1834)	Sphyrna lewini		species															10/21/17					266	Indonesia	ID
GBMNC60153-20	MT324156	MT324156	ITK_AJ_03_01	GBMNC60153-20.COI-5P	12449931	11/11/20	BOLD:AAA2402	7/15/10		Mined from GenBank, NCBI		16981	Animalia	Chordata	Elasmobranchii	Carcharhiniformes	Sphyrnidae			Sphyrna	Sphyrna lewini		(Griffith & Smith, 1834)	Sphyrna lewini		species															10/26/17					266	Indonesia	ID
GBMNC60156-20	MT324153	MT324153	ITK_AJ_02_06	GBMNC60156-20.COI-5P	12449934	11/11/20	BOLD:AAA2402	7/15/10		Mined from GenBank, NCBI		16981	Animalia	Chordata	Elasmobranchii	Carcharhiniformes	Sphyrnidae			Sphyrna	Sphyrna lewini		(Griffith & Smith, 1834)	Sphyrna lewini		species															10/26/17					266	Indonesia	ID
GBMNC60159-20	MT324150	MT324150	ITK_AJ_02_01	GBMNC60159-20.COI-5P	12449937	11/11/20	BOLD:AAA2402	7/15/10		Mined from GenBank, NCBI		16981	Animalia	Chordata	Elasmobranchii	Carcharhiniformes	Sphyrnidae			Sphyrna	Sphyrna lewini		(Griffith & Smith, 1834)	Sphyrna lewini		species															10/26/17					266	Indonesia	ID
GBMNC60160-20	MT324149	MT324149	ITK_AJ_01_01	GBMNC60160-20.COI-5P	12449938	11/11/20	BOLD:AAA2402	7/15/10		Mined from GenBank, NCBI		16981	Animalia	Chordata	Elasmobranchii	Carcharhiniformes	Sphyrnidae			Sphyrna	Sphyrna lewini		(Griffith & Smith, 1834)	Sphyrna lewini		species															10/26/17					266	Indonesia	ID
ANGBF12577-15	KP177315	KP177315	RSRC 1100	ANGBF12577-15.COI-5P	6151052	7/14/15	BOLD:AAA7684	7/15/10		Mined from GenBank, NCBI		55546	Animalia	Chordata	Elasmobranchii	Carcharhiniformes	Sphyrnidae			Sphyrna	Sphyrna mokarran		Ruppell, 1837	Sphyrna mokarran		species							taxon:195334
ANGBF12578-15	KP177316	KP177316	RSRC 1200	ANGBF12578-15.COI-5P	6151053	7/14/15	BOLD:AAA7684	7/15/10		Mined from GenBank, NCBI		55546	Animalia	Chordata	Elasmobranchii	Carcharhiniformes	Sphyrnidae			Sphyrna	Sphyrna mokarran		Ruppell, 1837	Sphyrna mokarran		species							taxon:195334
ANGBF12579-15	KP177317	KP177317	RSRC 1300	ANGBF12579-15.COI-5P	6151054	7/14/15	BOLD:AAA7684	7/15/10		Mined from GenBank, NCBI		55546	Animalia	Chordata	Elasmobranchii	Carcharhiniformes	Sphyrnidae			Sphyrna	Sphyrna mokarran		Ruppell, 1837	Sphyrna mokarran		species							taxon:195334
ANGBF12580-15	KP719774	KP719774	FPStib1	ANGBF12580-15.COI-5P	6151055	7/14/15	BOLD:AAA7916	7/15/10		Mined from GenBank, NCBI		72062	Animalia	Chordata	Elasmobranchii	Carcharhiniformes	Sphyrnidae			Sphyrna	Sphyrna tiburo		Linnaeus, 1758	Sphyrna tiburo		species							taxon:7824
ANGBF12582-15	KP177224	KP177224	RSRC_3009	ANGBF12582-15.COI-5P	6151057	7/14/15	BOLD:AAA6753	7/15/10		Mined from GenBank, NCBI		16977	Animalia	Chordata	Elasmobranchii	Carcharhiniformes	Sphyrnidae			Sphyrna	Sphyrna zygaena		Linnaeus, 1758	Sphyrna zygaena		species							taxon:195335
ANGBF12583-15	KP177225	KP177225	RSRC_5009	ANGBF12583-15.COI-5P	6151058	7/14/15	BOLD:AAA6753	7/15/10		Mined from GenBank, NCBI		16977	Animalia	Chordata	Elasmobranchii	Carcharhiniformes	Sphyrnidae			Sphyrna	Sphyrna zygaena		Linnaeus, 1758	Sphyrna zygaena		species							taxon:195335
ANGBF12584-15	KP177226	KP177226	RSRC_7009	ANGBF12584-15.COI-5P	6151059	7/14/15	BOLD:AAA6753	7/15/10		Mined from GenBank, NCBI		16977	Animalia	Chordata	Elasmobranchii	Carcharhiniformes	Sphyrnidae			Sphyrna	Sphyrna zygaena		Linnaeus, 1758	Sphyrna zygaena		species							taxon:195335
ANGBF12908-18	KP856767	KP856767		ANGBF12908-18.COI-5P	8770454	5/4/18	BOLD:AAA2403	7/15/10		Mined from GenBank, NCBI		16981	Animalia	Chordata	Elasmobranchii	Carcharhiniformes	Sphyrnidae			Sphyrna	Sphyrna lewini		(Griffith & Smith, 1834)	Sphyrna lewini		species																				266	Indonesia	ID
ANGBF12909-18	KP856768	KP856768		ANGBF12909-18.COI-5P	8770455	5/4/18	BOLD:AAA2403	7/15/10		Mined from GenBank, NCBI		16981	Animalia	Chordata	Elasmobranchii	Carcharhiniformes	Sphyrnidae			Sphyrna	Sphyrna lewini		(Griffith & Smith, 1834)	Sphyrna lewini		species																				266	Indonesia	ID
ANGBF12587-15	KP177229	KP177229	RSRC_1209	ANGBF12587-15.COI-5P	6151062	7/14/15	BOLD:AAA6753	7/15/10		Mined from GenBank, NCBI		16977	Animalia	Chordata	Elasmobranchii	Carcharhiniformes	Sphyrnidae			Sphyrna	Sphyrna zygaena		Linnaeus, 1758	Sphyrna zygaena		species							taxon:195335
ANGBF12588-15	KP177230	KP177230	RSRC_1309	ANGBF12588-15.COI-5P	6151063	7/14/15	BOLD:AAA6753	7/15/10		Mined from GenBank, NCBI		16977	Animalia	Chordata	Elasmobranchii	Carcharhiniformes	Sphyrnidae			Sphyrna	Sphyrna zygaena		Linnaeus, 1758	Sphyrna zygaena		species							taxon:195335
ANGBF12589-15	KP177231	KP177231	RSRC_1409	ANGBF12589-15.COI-5P	6151064	7/14/15	BOLD:AAA6753	7/15/10		Mined from GenBank, NCBI		16977	Animalia	Chordata	Elasmobranchii	Carcharhiniformes	Sphyrnidae			Sphyrna	Sphyrna zygaena		Linnaeus, 1758	Sphyrna zygaena		species							taxon:195335
ANGBF12910-18	KP856769	KP856769		ANGBF12910-18.COI-5P	8770456	5/4/18	BOLD:AAA2403	7/15/10		Mined from GenBank, NCBI		16981	Animalia	Chordata	Elasmobranchii	Carcharhiniformes	Sphyrnidae			Sphyrna	Sphyrna lewini		(Griffith & Smith, 1834)	Sphyrna lewini		species																				266	Indonesia	ID
ANGBF12591-15	KP719454	KP719454	PLSzyg1	ANGBF12591-15.COI-5P	6151066	7/14/15	BOLD:AAA6753	7/15/10		Mined from GenBank, NCBI		16977	Animalia	Chordata	Elasmobranchii	Carcharhiniformes	Sphyrnidae			Sphyrna	Sphyrna zygaena		Linnaeus, 1758	Sphyrna zygaena		species							taxon:195335
ANGBF12592-15	KP719455	KP719455	PLSzyg2	ANGBF12592-15.COI-5P	6151067	7/14/15	BOLD:AAA6753	7/15/10		Mined from GenBank, NCBI		16977	Animalia	Chordata	Elasmobranchii	Carcharhiniformes	Sphyrnidae			Sphyrna	Sphyrna zygaena		Linnaeus, 1758	Sphyrna zygaena		species							taxon:195335
ANGBF12593-15	KP719456	KP719456	PLSzyg3	ANGBF12593-15.COI-5P	6151068	7/14/15	BOLD:AAA6753	7/15/10		Mined from GenBank, NCBI		16977	Animalia	Chordata	Elasmobranchii	Carcharhiniformes	Sphyrnidae			Sphyrna	Sphyrna zygaena		Linnaeus, 1758	Sphyrna zygaena		species							taxon:195335
ANGBF12594-15	KP719457	KP719457	PLSzyg4	ANGBF12594-15.COI-5P	6151069	7/14/15	BOLD:AAA6753	7/15/10		Mined from GenBank, NCBI		16977	Animalia	Chordata	Elasmobranchii	Carcharhiniformes	Sphyrnidae			Sphyrna	Sphyrna zygaena		Linnaeus, 1758	Sphyrna zygaena		species							taxon:195335
ANGBF12595-15	KP719458	KP719458	PLSzyg5	ANGBF12595-15.COI-5P	6151070	7/14/15	BOLD:AAA6753	7/15/10		Mined from GenBank, NCBI		16977	Animalia	Chordata	Elasmobranchii	Carcharhiniformes	Sphyrnidae			Sphyrna	Sphyrna zygaena		Linnaeus, 1758	Sphyrna zygaena		species							taxon:195335
ANGBF15938-19	KF590394			ANGBF15938-19.COI-5P	10114296	4/5/19	BOLD:AAA2403	7/15/10		Mined from GenBank, NCBI		16981	Animalia	Chordata	Elasmobranchii	Carcharhiniformes	Sphyrnidae			Sphyrna	Sphyrna lewini		(Griffith & Smith, 1834)	Sphyrna lewini		species																				266	Indonesia	ID
ANGBF15939-19	KF590315			ANGBF15939-19.COI-5P	10114297	4/5/19	BOLD:AAA2403	7/15/10		Mined from GenBank, NCBI		16981	Animalia	Chordata	Elasmobranchii	Carcharhiniformes	Sphyrnidae			Sphyrna	Sphyrna lewini		(Griffith & Smith, 1834)	Sphyrna lewini		species																				266	Indonesia	ID
ANGBF15940-19	KF590254			ANGBF15940-19.COI-5P	10114298	4/5/19	BOLD:AAA2403	7/15/10		Mined from GenBank, NCBI		16981	Animalia	Chordata	Elasmobranchii	Carcharhiniformes	Sphyrnidae			Sphyrna	Sphyrna lewini		(Griffith & Smith, 1834)	Sphyrna lewini		species																				266	Indonesia	ID
ANGBF15941-19	KF590255			ANGBF15941-19.COI-5P	10114299	4/5/19	BOLD:AAA2403	7/15/10		Mined from GenBank, NCBI		16981	Animalia	Chordata	Elasmobranchii	Carcharhiniformes	Sphyrnidae			Sphyrna	Sphyrna lewini		(Griffith & Smith, 1834)	Sphyrna lewini		species																				266	Indonesia	ID
ANGBF12912-18	KU936198	KU936198		ANGBF12912-18.COI-5P	8770458	5/4/18	BOLD:AAA6753	7/15/10		Mined from GenBank, NCBI		16977	Animalia	Chordata	Elasmobranchii	Carcharhiniformes	Sphyrnidae			Sphyrna	Sphyrna zygaena		Linnaeus, 1758	Sphyrna zygaena		species
ANGBF15942-19	KF590271			ANGBF15942-19.COI-5P	10114300	4/5/19	BOLD:AAA2403	7/15/10		Mined from GenBank, NCBI		16981	Animalia	Chordata	Elasmobranchii	Carcharhiniformes	Sphyrnidae			Sphyrna	Sphyrna lewini		(Griffith & Smith, 1834)	Sphyrna lewini		species																				266	Indonesia	ID
ANGBF15943-19	KF590272			ANGBF15943-19.COI-5P	10114301	4/5/19	BOLD:AAA2403	7/15/10		Mined from GenBank, NCBI		16981	Animalia	Chordata	Elasmobranchii	Carcharhiniformes	Sphyrnidae			Sphyrna	Sphyrna lewini		(Griffith & Smith, 1834)	Sphyrna lewini		species																				266	Indonesia	ID
ANGBF15944-19	KF590273			ANGBF15944-19.COI-5P	10114302	4/5/19	BOLD:AAA2403	7/15/10		Mined from GenBank, NCBI		16981	Animalia	Chordata	Elasmobranchii	Carcharhiniformes	Sphyrnidae			Sphyrna	Sphyrna lewini		(Griffith & Smith, 1834)	Sphyrna lewini		species																				266	Indonesia	ID
ANGBF15945-19	KF590274			ANGBF15945-19.COI-5P	10114303	4/5/19	BOLD:AAA2403	7/15/10		Mined from GenBank, NCBI		16981	Animalia	Chordata	Elasmobranchii	Carcharhiniformes	Sphyrnidae			Sphyrna	Sphyrna lewini		(Griffith & Smith, 1834)	Sphyrna lewini		species																				266	Indonesia	ID
ANGBF15946-19	KF590275			ANGBF15946-19.COI-5P	10114304	4/5/19	BOLD:AAA2403	7/15/10		Mined from GenBank, NCBI		16981	Animalia	Chordata	Elasmobranchii	Carcharhiniformes	Sphyrnidae			Sphyrna	Sphyrna lewini		(Griffith & Smith, 1834)	Sphyrna lewini		species																				266	Indonesia	ID
ANGBF15947-19	KF590276			ANGBF15947-19.COI-5P	10114305	4/5/19	BOLD:AAA2403	7/15/10		Mined from GenBank, NCBI		16981	Animalia	Chordata	Elasmobranchii	Carcharhiniformes	Sphyrnidae			Sphyrna	Sphyrna lewini		(Griffith & Smith, 1834)	Sphyrna lewini		species																				266	Indonesia	ID
ANGBF15948-19	KF590305			ANGBF15948-19.COI-5P	10114306	4/5/19	BOLD:AAA2403	7/15/10		Mined from GenBank, NCBI		16981	Animalia	Chordata	Elasmobranchii	Carcharhiniformes	Sphyrnidae			Sphyrna	Sphyrna lewini		(Griffith & Smith, 1834)	Sphyrna lewini		species																				266	Indonesia	ID
ANGBF15949-19	KF590317			ANGBF15949-19.COI-5P	10114307	4/5/19	BOLD:AAA2403	7/15/10		Mined from GenBank, NCBI		16981	Animalia	Chordata	Elasmobranchii	Carcharhiniformes	Sphyrnidae			Sphyrna	Sphyrna lewini		(Griffith & Smith, 1834)	Sphyrna lewini		species																				266	Indonesia	ID
ANGBF15950-19	KF590318			ANGBF15950-19.COI-5P	10114308	4/5/19	BOLD:AAA2403	7/15/10		Mined from GenBank, NCBI		16981	Animalia	Chordata	Elasmobranchii	Carcharhiniformes	Sphyrnidae			Sphyrna	Sphyrna lewini		(Griffith & Smith, 1834)	Sphyrna lewini		species																				266	Indonesia	ID
ANGBF15951-19	KF590319			ANGBF15951-19.COI-5P	10114309	4/5/19	BOLD:AAA2403	7/15/10		Mined from GenBank, NCBI		16981	Animalia	Chordata	Elasmobranchii	Carcharhiniformes	Sphyrnidae			Sphyrna	Sphyrna lewini		(Griffith & Smith, 1834)	Sphyrna lewini		species																				266	Indonesia	ID
ANGBF15952-19	KF590320			ANGBF15952-19.COI-5P	10114310	4/5/19	BOLD:AAA2403	7/15/10		Mined from GenBank, NCBI		16981	Animalia	Chordata	Elasmobranchii	Carcharhiniformes	Sphyrnidae			Sphyrna	Sphyrna lewini		(Griffith & Smith, 1834)	Sphyrna lewini		species																				266	Indonesia	ID
ANGBF15953-19	KF590321			ANGBF15953-19.COI-5P	10114311	4/5/19	BOLD:AAA2403	7/15/10		Mined from GenBank, NCBI		16981	Animalia	Chordata	Elasmobranchii	Carcharhiniformes	Sphyrnidae			Sphyrna	Sphyrna lewini		(Griffith & Smith, 1834)	Sphyrna lewini		species																				266	Indonesia	ID
ANGBF15954-19	KF590322			ANGBF15954-19.COI-5P	10114312	4/5/19	BOLD:AAA2403	7/15/10		Mined from GenBank, NCBI		16981	Animalia	Chordata	Elasmobranchii	Carcharhiniformes	Sphyrnidae			Sphyrna	Sphyrna lewini		(Griffith & Smith, 1834)	Sphyrna lewini		species																				266	Indonesia	ID
ANGBF15955-19	KF590323			ANGBF15955-19.COI-5P	10114313	4/5/19	BOLD:AAA2403	7/15/10		Mined from GenBank, NCBI		16981	Animalia	Chordata	Elasmobranchii	Carcharhiniformes	Sphyrnidae			Sphyrna	Sphyrna lewini		(Griffith & Smith, 1834)	Sphyrna lewini		species																				266	Indonesia	ID
ANGBF15956-19	KF590327			ANGBF15956-19.COI-5P	10114314	4/5/19	BOLD:AAA2403	7/15/10		Mined from GenBank, NCBI		16981	Animalia	Chordata	Elasmobranchii	Carcharhiniformes	Sphyrnidae			Sphyrna	Sphyrna lewini		(Griffith & Smith, 1834)	Sphyrna lewini		species																				266	Indonesia	ID
ANGBF15958-19	KF590348			ANGBF15958-19.COI-5P	10114316	4/5/19	BOLD:AAA2403	7/15/10		Mined from GenBank, NCBI		16981	Animalia	Chordata	Elasmobranchii	Carcharhiniformes	Sphyrnidae			Sphyrna	Sphyrna lewini		(Griffith & Smith, 1834)	Sphyrna lewini		species																				266	Indonesia	ID
ANGBF15959-19	KF590358			ANGBF15959-19.COI-5P	10114317	4/5/19	BOLD:AAA2403	7/15/10		Mined from GenBank, NCBI		16981	Animalia	Chordata	Elasmobranchii	Carcharhiniformes	Sphyrnidae			Sphyrna	Sphyrna lewini		(Griffith & Smith, 1834)	Sphyrna lewini		species																				266	Indonesia	ID
ANGBF15960-19	KF590359			ANGBF15960-19.COI-5P	10114318	4/5/19	BOLD:AAA2403	7/15/10		Mined from GenBank, NCBI		16981	Animalia	Chordata	Elasmobranchii	Carcharhiniformes	Sphyrnidae			Sphyrna	Sphyrna lewini		(Griffith & Smith, 1834)	Sphyrna lewini		species																				266	Indonesia	ID
ANGBF15961-19	KF590431			ANGBF15961-19.COI-5P	10114319	4/5/19	BOLD:AAA2403	7/15/10		Mined from GenBank, NCBI		16981	Animalia	Chordata	Elasmobranchii	Carcharhiniformes	Sphyrnidae			Sphyrna	Sphyrna lewini		(Griffith & Smith, 1834)	Sphyrna lewini		species																				266	Indonesia	ID
ANGBF15962-19	KF590449			ANGBF15962-19.COI-5P	10114320	4/5/19	BOLD:AAA2403	7/15/10		Mined from GenBank, NCBI		16981	Animalia	Chordata	Elasmobranchii	Carcharhiniformes	Sphyrnidae			Sphyrna	Sphyrna lewini		(Griffith & Smith, 1834)	Sphyrna lewini		species																				266	Indonesia	ID
ANGBF15966-19	KF590453			ANGBF15966-19.COI-5P	10114324	4/5/19	BOLD:AAA2403	7/15/10		Mined from GenBank, NCBI		16981	Animalia	Chordata	Elasmobranchii	Carcharhiniformes	Sphyrnidae			Sphyrna	Sphyrna lewini		(Griffith & Smith, 1834)	Sphyrna lewini		species																				266	Indonesia	ID
ANGBF15967-19	KF590454			ANGBF15967-19.COI-5P	10114325	4/5/19	BOLD:AAA2403	7/15/10		Mined from GenBank, NCBI		16981	Animalia	Chordata	Elasmobranchii	Carcharhiniformes	Sphyrnidae			Sphyrna	Sphyrna lewini		(Griffith & Smith, 1834)	Sphyrna lewini		species																				266	Indonesia	ID
ANGBF15970-19	KF793729			ANGBF15970-19.COI-5P	10114328	4/5/19	BOLD:AAA2403	7/15/10		Mined from GenBank, NCBI		16981	Animalia	Chordata	Elasmobranchii	Carcharhiniformes	Sphyrnidae			Sphyrna	Sphyrna lewini		(Griffith & Smith, 1834)	Sphyrna lewini		species																				266	Indonesia	ID
ANGBF15971-19	KF793738			ANGBF15971-19.COI-5P	10114329	4/5/19	BOLD:AAA2403	7/15/10		Mined from GenBank, NCBI		16981	Animalia	Chordata	Elasmobranchii	Carcharhiniformes	Sphyrnidae			Sphyrna	Sphyrna lewini		(Griffith & Smith, 1834)	Sphyrna lewini		species																				266	Indonesia	ID
ANGBF15972-19	KF793739			ANGBF15972-19.COI-5P	10114330	4/5/19	BOLD:AAA2403	7/15/10		Mined from GenBank, NCBI		16981	Animalia	Chordata	Elasmobranchii	Carcharhiniformes	Sphyrnidae			Sphyrna	Sphyrna lewini		(Griffith & Smith, 1834)	Sphyrna lewini		species																				266	Indonesia	ID
ANGBF15973-19	KF793740			ANGBF15973-19.COI-5P	10114331	4/5/19	BOLD:AAA2403	7/15/10		Mined from GenBank, NCBI		16981	Animalia	Chordata	Elasmobranchii	Carcharhiniformes	Sphyrnidae			Sphyrna	Sphyrna lewini		(Griffith & Smith, 1834)	Sphyrna lewini		species																				266	Indonesia	ID
ANGBF15974-19	KF793741			ANGBF15974-19.COI-5P	10114332	4/5/19	BOLD:AAA2403	7/15/10		Mined from GenBank, NCBI		16981	Animalia	Chordata	Elasmobranchii	Carcharhiniformes	Sphyrnidae			Sphyrna	Sphyrna lewini		(Griffith & Smith, 1834)	Sphyrna lewini		species																				266	Indonesia	ID
ANGBF15975-19	KF793742			ANGBF15975-19.COI-5P	10114333	4/5/19	BOLD:AAA2403	7/15/10		Mined from GenBank, NCBI		16981	Animalia	Chordata	Elasmobranchii	Carcharhiniformes	Sphyrnidae			Sphyrna	Sphyrna lewini		(Griffith & Smith, 1834)	Sphyrna lewini		species																				266	Indonesia	ID
ANGBF15976-19	KF793753			ANGBF15976-19.COI-5P	10114334	4/5/19	BOLD:AAA2403	7/15/10		Mined from GenBank, NCBI		16981	Animalia	Chordata	Elasmobranchii	Carcharhiniformes	Sphyrnidae			Sphyrna	Sphyrna lewini		(Griffith & Smith, 1834)	Sphyrna lewini		species																				266	Indonesia	ID
ANGBF15978-19	LC422406			ANGBF15978-19.COI-5P	10114336	4/5/19	BOLD:AAA2403	7/15/10		Mined from GenBank, NCBI		16981	Animalia	Chordata	Elasmobranchii	Carcharhiniformes	Sphyrnidae			Sphyrna	Sphyrna lewini		(Griffith & Smith, 1834)	Sphyrna lewini		species																				266	Indonesia	ID
ANGBF15979-19	LC422407			ANGBF15979-19.COI-5P	10114337	4/5/19	BOLD:AAA2403	7/15/10		Mined from GenBank, NCBI		16981	Animalia	Chordata	Elasmobranchii	Carcharhiniformes	Sphyrnidae			Sphyrna	Sphyrna lewini		(Griffith & Smith, 1834)	Sphyrna lewini		species																				266	Indonesia	ID
ANGBF15980-19	LC422408			ANGBF15980-19.COI-5P	10114338	4/5/19	BOLD:AAA2403	7/15/10		Mined from GenBank, NCBI		16981	Animalia	Chordata	Elasmobranchii	Carcharhiniformes	Sphyrnidae			Sphyrna	Sphyrna lewini		(Griffith & Smith, 1834)	Sphyrna lewini		species																				266	Indonesia	ID
ANGBF15981-19	LC422409			ANGBF15981-19.COI-5P	10114339	4/5/19	BOLD:AAA2403	7/15/10		Mined from GenBank, NCBI		16981	Animalia	Chordata	Elasmobranchii	Carcharhiniformes	Sphyrnidae			Sphyrna	Sphyrna lewini		(Griffith & Smith, 1834)	Sphyrna lewini		species																				266	Indonesia	ID
FOAE351-06	BW-A2563	G712		FOAE351-06.COI-5P	295150		BOLD:AAA2403	7/15/10		CSIRO, Australian National Fish Collection		16981	Animalia	Chordata	Elasmobranchii	Carcharhiniformes	Sphyrnidae			Sphyrna	Sphyrna lewini		(Griffith & Smith, 1834)	Sphyrna lewini		species							FAO-57							Indo Oz project & William White	4/16/04					999	Indonesia	ID	Bali
FOAE352-06	BW-A2564	G135		FOAE352-06.COI-5P	295151		BOLD:AAA2403	7/15/10		CSIRO, Australian National Fish Collection		16981	Animalia	Chordata	Elasmobranchii	Carcharhiniformes	Sphyrnidae			Sphyrna	Sphyrna lewini		(Griffith & Smith, 1834)	Sphyrna lewini		species							FAO-57							Indo Oz project & William White	7/2/01					266	Indonesia	ID
FOAE353-06	BW-A2565	J157		FOAE353-06.COI-5P	295152		BOLD:AAA2403	7/15/10		CSIRO, Australian National Fish Collection		16981	Animalia	Chordata	Elasmobranchii	Carcharhiniformes	Sphyrnidae			Sphyrna	Sphyrna lewini		(Griffith & Smith, 1834)	Sphyrna lewini		species							FAO-57							Indo Oz project & William White	5/29/05					1000	Indonesia	ID	Nusa Tenggara Barat
GBMNC60061-20	MT324248	MT324248	ITK_TL_03_15	GBMNC60061-20.COI-5P	12449839	11/11/20	BOLD:AAA2403	7/15/10		Mined from GenBank, NCBI		16981	Animalia	Chordata	Elasmobranchii	Carcharhiniformes	Sphyrnidae			Sphyrna	Sphyrna lewini		(Griffith & Smith, 1834)	Sphyrna lewini		species															10/22/17					266	Indonesia	ID
GBMNC60062-20	MT324247	MT324247	ITK_TL_02_32	GBMNC60062-20.COI-5P	12449840	11/11/20	BOLD:AAA2403	7/15/10		Mined from GenBank, NCBI		16981	Animalia	Chordata	Elasmobranchii	Carcharhiniformes	Sphyrnidae			Sphyrna	Sphyrna lewini		(Griffith & Smith, 1834)	Sphyrna lewini		species															10/26/17					266	Indonesia	ID
GBMNC60063-20	MT324246	MT324246	ITK_TL_02_27	GBMNC60063-20.COI-5P	12449841	11/11/20	BOLD:AAA2403	7/15/10		Mined from GenBank, NCBI		16981	Animalia	Chordata	Elasmobranchii	Carcharhiniformes	Sphyrnidae			Sphyrna	Sphyrna lewini		(Griffith & Smith, 1834)	Sphyrna lewini		species															10/23/17					266	Indonesia	ID
GBMNC60064-20	MT324245	MT324245	ITK_TL_02_23	GBMNC60064-20.COI-5P	12449842	11/11/20	BOLD:AAA2403	7/15/10		Mined from GenBank, NCBI		16981	Animalia	Chordata	Elasmobranchii	Carcharhiniformes	Sphyrnidae			Sphyrna	Sphyrna lewini		(Griffith & Smith, 1834)	Sphyrna lewini		species															10/23/17					266	Indonesia	ID
GBMNC60065-20	MT324244	MT324244	ITK_TL_02_06	GBMNC60065-20.COI-5P	12449843	11/11/20	BOLD:AAA2403	7/15/10		Mined from GenBank, NCBI		16981	Animalia	Chordata	Elasmobranchii	Carcharhiniformes	Sphyrnidae			Sphyrna	Sphyrna lewini		(Griffith & Smith, 1834)	Sphyrna lewini		species															10/22/17					266	Indonesia	ID
GBMNC60066-20	MT324243	MT324243	ITK_TL_02_03	GBMNC60066-20.COI-5P	12449844	11/11/20	BOLD:AAA2403	7/15/10		Mined from GenBank, NCBI		16981	Animalia	Chordata	Elasmobranchii	Carcharhiniformes	Sphyrnidae			Sphyrna	Sphyrna lewini		(Griffith & Smith, 1834)	Sphyrna lewini		species															10/23/17					266	Indonesia	ID
GBMNC60067-20	MT324242	MT324242	ITK_TL_01_47	GBMNC60067-20.COI-5P	12449845	11/11/20	BOLD:AAA2403	7/15/10		Mined from GenBank, NCBI		16981	Animalia	Chordata	Elasmobranchii	Carcharhiniformes	Sphyrnidae			Sphyrna	Sphyrna lewini		(Griffith & Smith, 1834)	Sphyrna lewini		species															10/17/17					266	Indonesia	ID
GBMNC60068-20	MT324241	MT324241	ITK_TL_01_46	GBMNC60068-20.COI-5P	12449846	11/11/20	BOLD:AAA2403	7/15/10		Mined from GenBank, NCBI		16981	Animalia	Chordata	Elasmobranchii	Carcharhiniformes	Sphyrnidae			Sphyrna	Sphyrna lewini		(Griffith & Smith, 1834)	Sphyrna lewini		species															10/26/17					266	Indonesia	ID
GBMNC60069-20	MT324240	MT324240	ITK_TL_01_43	GBMNC60069-20.COI-5P	12449847	11/11/20	BOLD:AAA2403	7/15/10		Mined from GenBank, NCBI		16981	Animalia	Chordata	Elasmobranchii	Carcharhiniformes	Sphyrnidae			Sphyrna	Sphyrna lewini		(Griffith & Smith, 1834)	Sphyrna lewini		species															10/26/17					266	Indonesia	ID
GBMNC60070-20	MT324239	MT324239	ITK_TL_01_42	GBMNC60070-20.COI-5P	12449848	11/11/20	BOLD:AAA2403	7/15/10		Mined from GenBank, NCBI		16981	Animalia	Chordata	Elasmobranchii	Carcharhiniformes	Sphyrnidae			Sphyrna	Sphyrna lewini		(Griffith & Smith, 1834)	Sphyrna lewini		species															10/26/17					266	Indonesia	ID
GBMNC60071-20	MT324238	MT324238	ITK_TL_01_39	GBMNC60071-20.COI-5P	12449849	11/11/20	BOLD:AAA2403	7/15/10		Mined from GenBank, NCBI		16981	Animalia	Chordata	Elasmobranchii	Carcharhiniformes	Sphyrnidae			Sphyrna	Sphyrna lewini		(Griffith & Smith, 1834)	Sphyrna lewini		species															10/26/17					266	Indonesia	ID
GBMNC60072-20	MT324237	MT324237	ITK_TL_01_38	GBMNC60072-20.COI-5P	12449850	11/11/20	BOLD:AAA2403	7/15/10		Mined from GenBank, NCBI		16981	Animalia	Chordata	Elasmobranchii	Carcharhiniformes	Sphyrnidae			Sphyrna	Sphyrna lewini		(Griffith & Smith, 1834)	Sphyrna lewini		species															10/26/17					266	Indonesia	ID
GBMNC60073-20	MT324236	MT324236	ITK_TL_01_37	GBMNC60073-20.COI-5P	12449851	11/11/20	BOLD:AAA2403	7/15/10		Mined from GenBank, NCBI		16981	Animalia	Chordata	Elasmobranchii	Carcharhiniformes	Sphyrnidae			Sphyrna	Sphyrna lewini		(Griffith & Smith, 1834)	Sphyrna lewini		species															10/26/17					266	Indonesia	ID
GBMNC60074-20	MT324235	MT324235	ITK_TL_01_35	GBMNC60074-20.COI-5P	12449852	11/11/20	BOLD:AAA2403	7/15/10		Mined from GenBank, NCBI		16981	Animalia	Chordata	Elasmobranchii	Carcharhiniformes	Sphyrnidae			Sphyrna	Sphyrna lewini		(Griffith & Smith, 1834)	Sphyrna lewini		species															10/26/17					266	Indonesia	ID
GBMNC60075-20	MT324234	MT324234	ITK_TL_01_34	GBMNC60075-20.COI-5P	12449853	11/11/20	BOLD:AAA2403	7/15/10		Mined from GenBank, NCBI		16981	Animalia	Chordata	Elasmobranchii	Carcharhiniformes	Sphyrnidae			Sphyrna	Sphyrna lewini		(Griffith & Smith, 1834)	Sphyrna lewini		species															10/26/17					266	Indonesia	ID
GBMNC60076-20	MT324233	MT324233	ITK_TL_01_31	GBMNC60076-20.COI-5P	12449854	11/11/20	BOLD:AAA2403	7/15/10		Mined from GenBank, NCBI		16981	Animalia	Chordata	Elasmobranchii	Carcharhiniformes	Sphyrnidae			Sphyrna	Sphyrna lewini		(Griffith & Smith, 1834)	Sphyrna lewini		species															10/26/17					266	Indonesia	ID
GBMNC60077-20	MT324232	MT324232	ITK_TL_01_29	GBMNC60077-20.COI-5P	12449855	11/11/20	BOLD:AAA2403	7/15/10		Mined from GenBank, NCBI		16981	Animalia	Chordata	Elasmobranchii	Carcharhiniformes	Sphyrnidae			Sphyrna	Sphyrna lewini		(Griffith & Smith, 1834)	Sphyrna lewini		species															10/26/17					266	Indonesia	ID
GBMNC60078-20	MT324231	MT324231	ITK_TL_01_26	GBMNC60078-20.COI-5P	12449856	11/11/20	BOLD:AAA2403	7/15/10		Mined from GenBank, NCBI		16981	Animalia	Chordata	Elasmobranchii	Carcharhiniformes	Sphyrnidae			Sphyrna	Sphyrna lewini		(Griffith & Smith, 1834)	Sphyrna lewini		species															10/26/17					266	Indonesia	ID
GBMNC60079-20	MT324230	MT324230	ITK_TL_01_24	GBMNC60079-20.COI-5P	12449857	11/11/20	BOLD:AAA2403	7/15/10		Mined from GenBank, NCBI		16981	Animalia	Chordata	Elasmobranchii	Carcharhiniformes	Sphyrnidae			Sphyrna	Sphyrna lewini		(Griffith & Smith, 1834)	Sphyrna lewini		species															10/26/17					266	Indonesia	ID
GBMNC60080-20	MT324229	MT324229	ITK_TL_01_23	GBMNC60080-20.COI-5P	12449858	11/11/20	BOLD:AAA2403	7/15/10		Mined from GenBank, NCBI		16981	Animalia	Chordata	Elasmobranchii	Carcharhiniformes	Sphyrnidae			Sphyrna	Sphyrna lewini		(Griffith & Smith, 1834)	Sphyrna lewini		species															10/26/17					266	Indonesia	ID
GBMNC60081-20	MT324228	MT324228	ITK_TL_01_21	GBMNC60081-20.COI-5P	12449859	11/11/20	BOLD:AAA2403	7/15/10		Mined from GenBank, NCBI		16981	Animalia	Chordata	Elasmobranchii	Carcharhiniformes	Sphyrnidae			Sphyrna	Sphyrna lewini		(Griffith & Smith, 1834)	Sphyrna lewini		species															10/26/17					266	Indonesia	ID
GBMNC60082-20	MT324227	MT324227	ITK_TL_01_20	GBMNC60082-20.COI-5P	12449860	11/11/20	BOLD:AAA2403	7/15/10		Mined from GenBank, NCBI		16981	Animalia	Chordata	Elasmobranchii	Carcharhiniformes	Sphyrnidae			Sphyrna	Sphyrna lewini		(Griffith & Smith, 1834)	Sphyrna lewini		species															10/26/17					266	Indonesia	ID
GBMNC60083-20	MT324226	MT324226	ITK_TL_01_19	GBMNC60083-20.COI-5P	12449861	11/11/20	BOLD:AAA2403	7/15/10		Mined from GenBank, NCBI		16981	Animalia	Chordata	Elasmobranchii	Carcharhiniformes	Sphyrnidae			Sphyrna	Sphyrna lewini		(Griffith & Smith, 1834)	Sphyrna lewini		species															10/26/17					266	Indonesia	ID
GBMNC60084-20	MT324225	MT324225	ITK_TL_01_18	GBMNC60084-20.COI-5P	12449862	11/11/20	BOLD:AAA2403	7/15/10		Mined from GenBank, NCBI		16981	Animalia	Chordata	Elasmobranchii	Carcharhiniformes	Sphyrnidae			Sphyrna	Sphyrna lewini		(Griffith & Smith, 1834)	Sphyrna lewini		species															10/26/17					266	Indonesia	ID
GBMNC60085-20	MT324224	MT324224	ITK_TL_01_16	GBMNC60085-20.COI-5P	12449863	11/11/20	BOLD:AAA2403	7/15/10		Mined from GenBank, NCBI		16981	Animalia	Chordata	Elasmobranchii	Carcharhiniformes	Sphyrnidae			Sphyrna	Sphyrna lewini		(Griffith & Smith, 1834)	Sphyrna lewini		species															10/26/17					266	Indonesia	ID
GBMNC60086-20	MT324223	MT324223	ITK_TL_01_15	GBMNC60086-20.COI-5P	12449864	11/11/20	BOLD:AAA2403	7/15/10		Mined from GenBank, NCBI		16981	Animalia	Chordata	Elasmobranchii	Carcharhiniformes	Sphyrnidae			Sphyrna	Sphyrna lewini		(Griffith & Smith, 1834)	Sphyrna lewini		species															10/26/17					266	Indonesia	ID
GBMNC60087-20	MT324222	MT324222	ITK_TL_01_13	GBMNC60087-20.COI-5P	12449865	11/11/20	BOLD:AAA2403	7/15/10		Mined from GenBank, NCBI		16981	Animalia	Chordata	Elasmobranchii	Carcharhiniformes	Sphyrnidae			Sphyrna	Sphyrna lewini		(Griffith & Smith, 1834)	Sphyrna lewini		species															10/26/17					266	Indonesia	ID
GBMNC60088-20	MT324221	MT324221	ITK_TL_01_07	GBMNC60088-20.COI-5P	12449866	11/11/20	BOLD:AAA2403	7/15/10		Mined from GenBank, NCBI		16981	Animalia	Chordata	Elasmobranchii	Carcharhiniformes	Sphyrnidae			Sphyrna	Sphyrna lewini		(Griffith & Smith, 1834)	Sphyrna lewini		species															10/17/17					266	Indonesia	ID
GBMNC60089-20	MT324220	MT324220	ITK_TL_01_03	GBMNC60089-20.COI-5P	12449867	11/11/20	BOLD:AAA2403	7/15/10		Mined from GenBank, NCBI		16981	Animalia	Chordata	Elasmobranchii	Carcharhiniformes	Sphyrnidae			Sphyrna	Sphyrna lewini		(Griffith & Smith, 1834)	Sphyrna lewini		species															11/6/17					266	Indonesia	ID
GBMNC60090-20	MT324219	MT324219	ITK_MBO_01_57	GBMNC60090-20.COI-5P	12449868	11/11/20	BOLD:AAA2403	7/15/10		Mined from GenBank, NCBI		16981	Animalia	Chordata	Elasmobranchii	Carcharhiniformes	Sphyrnidae			Sphyrna	Sphyrna lewini		(Griffith & Smith, 1834)	Sphyrna lewini		species															11/7/17					266	Indonesia	ID
GBMNC60091-20	MT324218	MT324218	ITK_MBO_01_55	GBMNC60091-20.COI-5P	12449869	11/11/20	BOLD:AAA2403	7/15/10		Mined from GenBank, NCBI		16981	Animalia	Chordata	Elasmobranchii	Carcharhiniformes	Sphyrnidae			Sphyrna	Sphyrna lewini		(Griffith & Smith, 1834)	Sphyrna lewini		species															11/1/17					266	Indonesia	ID
GBMNC60092-20	MT324217	MT324217	ITK_MBO_01_54	GBMNC60092-20.COI-5P	12449870	11/11/20	BOLD:AAA2403	7/15/10		Mined from GenBank, NCBI		16981	Animalia	Chordata	Elasmobranchii	Carcharhiniformes	Sphyrnidae			Sphyrna	Sphyrna lewini		(Griffith & Smith, 1834)	Sphyrna lewini		species															11/1/17					266	Indonesia	ID
GBMNC60095-20	MT324214	MT324214	ITK_MBO_01_51	GBMNC60095-20.COI-5P	12449873	11/11/20	BOLD:AAA2403	7/15/10		Mined from GenBank, NCBI		16981	Animalia	Chordata	Elasmobranchii	Carcharhiniformes	Sphyrnidae			Sphyrna	Sphyrna lewini		(Griffith & Smith, 1834)	Sphyrna lewini		species															10/31/17					266	Indonesia	ID
GBMNC60096-20	MT324213	MT324213	ITK_MBO_01_50	GBMNC60096-20.COI-5P	12449874	11/11/20	BOLD:AAA2403	7/15/10		Mined from GenBank, NCBI		16981	Animalia	Chordata	Elasmobranchii	Carcharhiniformes	Sphyrnidae			Sphyrna	Sphyrna lewini		(Griffith & Smith, 1834)	Sphyrna lewini		species															10/31/17					266	Indonesia	ID
GBMNC60097-20	MT324212	MT324212	ITK_MBO_01_48	GBMNC60097-20.COI-5P	12449875	11/11/20	BOLD:AAA2403	7/15/10		Mined from GenBank, NCBI		16981	Animalia	Chordata	Elasmobranchii	Carcharhiniformes	Sphyrnidae			Sphyrna	Sphyrna lewini		(Griffith & Smith, 1834)	Sphyrna lewini		species															10/31/17					266	Indonesia	ID
GBMNC60098-20	MT324211	MT324211	ITK_MBO_01_47	GBMNC60098-20.COI-5P	12449876	11/11/20	BOLD:AAA2403	7/15/10		Mined from GenBank, NCBI		16981	Animalia	Chordata	Elasmobranchii	Carcharhiniformes	Sphyrnidae			Sphyrna	Sphyrna lewini		(Griffith & Smith, 1834)	Sphyrna lewini		species															10/31/17					266	Indonesia	ID
GBMNC60099-20	MT324210	MT324210	ITK_MBO_01_45	GBMNC60099-20.COI-5P	12449877	11/11/20	BOLD:AAA2403	7/15/10		Mined from GenBank, NCBI		16981	Animalia	Chordata	Elasmobranchii	Carcharhiniformes	Sphyrnidae			Sphyrna	Sphyrna lewini		(Griffith & Smith, 1834)	Sphyrna lewini		species															10/31/17					266	Indonesia	ID
GBMNC60100-20	MT324209	MT324209	ITK_MBO_01_44	GBMNC60100-20.COI-5P	12449878	11/11/20	BOLD:AAA2403	7/15/10		Mined from GenBank, NCBI		16981	Animalia	Chordata	Elasmobranchii	Carcharhiniformes	Sphyrnidae			Sphyrna	Sphyrna lewini		(Griffith & Smith, 1834)	Sphyrna lewini		species															10/31/17					266	Indonesia	ID
GBMNC60105-20	MT324204	MT324204	ITK_MBO_01_33	GBMNC60105-20.COI-5P	12449883	11/11/20	BOLD:AAA2403	7/15/10		Mined from GenBank, NCBI		16981	Animalia	Chordata	Elasmobranchii	Carcharhiniformes	Sphyrnidae			Sphyrna	Sphyrna lewini		(Griffith & Smith, 1834)	Sphyrna lewini		species															10/25/17					266	Indonesia	ID
GBMNC60109-20	MT324200	MT324200	ITK_MBO_01_23	GBMNC60109-20.COI-5P	12449887	11/11/20	BOLD:AAA2403	7/15/10		Mined from GenBank, NCBI		16981	Animalia	Chordata	Elasmobranchii	Carcharhiniformes	Sphyrnidae			Sphyrna	Sphyrna lewini		(Griffith & Smith, 1834)	Sphyrna lewini		species															10/24/17					266	Indonesia	ID
GBMNC60110-20	MT324199	MT324199	ITK_MBO_01_22	GBMNC60110-20.COI-5P	12449888	11/11/20	BOLD:AAA2403	7/15/10		Mined from GenBank, NCBI		16981	Animalia	Chordata	Elasmobranchii	Carcharhiniformes	Sphyrnidae			Sphyrna	Sphyrna lewini		(Griffith & Smith, 1834)	Sphyrna lewini		species															10/24/17					266	Indonesia	ID
GBMNC60112-20	MT324197	MT324197	ITK_MBO_01_19	GBMNC60112-20.COI-5P	12449890	11/11/20	BOLD:AAA2403	7/15/10		Mined from GenBank, NCBI		16981	Animalia	Chordata	Elasmobranchii	Carcharhiniformes	Sphyrnidae			Sphyrna	Sphyrna lewini		(Griffith & Smith, 1834)	Sphyrna lewini		species															10/22/17					266	Indonesia	ID
GBMNC60113-20	MT324196	MT324196	ITK_MBO_01_18	GBMNC60113-20.COI-5P	12449891	11/11/20	BOLD:AAA2403	7/15/10		Mined from GenBank, NCBI		16981	Animalia	Chordata	Elasmobranchii	Carcharhiniformes	Sphyrnidae			Sphyrna	Sphyrna lewini		(Griffith & Smith, 1834)	Sphyrna lewini		species															10/22/17					266	Indonesia	ID
ANGBF16020-19	MG644362			ANGBF16020-19.COI-5P	10114378	4/5/19	BOLD:AAA7684	7/15/10		Mined from GenBank, NCBI		55546	Animalia	Chordata	Elasmobranchii	Carcharhiniformes	Sphyrnidae			Sphyrna	Sphyrna mokarran		Ruppell, 1837	Sphyrna mokarran		species
ANGBF16021-19	MG644357			ANGBF16021-19.COI-5P	10114379	4/5/19	BOLD:AAA7684	7/15/10		Mined from GenBank, NCBI		55546	Animalia	Chordata	Elasmobranchii	Carcharhiniformes	Sphyrnidae			Sphyrna	Sphyrna mokarran		Ruppell, 1837	Sphyrna mokarran		species
ANGBF16022-19	MF686574			ANGBF16022-19.COI-5P	10114380	4/5/19	BOLD:AAA7684	7/15/10		Mined from GenBank, NCBI		55546	Animalia	Chordata	Elasmobranchii	Carcharhiniformes	Sphyrnidae			Sphyrna	Sphyrna mokarran		Ruppell, 1837	Sphyrna mokarran		species															1/10/15					147	Brazil	BR
ANGBF16023-19	MH911047			ANGBF16023-19.COI-5P	10114381	4/5/19	BOLD:AAA7684	7/15/10		Mined from GenBank, NCBI		55546	Animalia	Chordata	Elasmobranchii	Carcharhiniformes	Sphyrnidae			Sphyrna	Sphyrna mokarran		Ruppell, 1837	Sphyrna mokarran		species
ANGBF16024-19	MH911048			ANGBF16024-19.COI-5P	10114382	4/5/19	BOLD:AAA7684	7/15/10		Mined from GenBank, NCBI		55546	Animalia	Chordata	Elasmobranchii	Carcharhiniformes	Sphyrnidae			Sphyrna	Sphyrna mokarran		Ruppell, 1837	Sphyrna mokarran		species
ANGBF16025-19	MH911049			ANGBF16025-19.COI-5P	10114383	4/5/19	BOLD:AAA7684	7/15/10		Mined from GenBank, NCBI		55546	Animalia	Chordata	Elasmobranchii	Carcharhiniformes	Sphyrnidae			Sphyrna	Sphyrna mokarran		Ruppell, 1837	Sphyrna mokarran		species
ANGBF16026-19	MH911304			ANGBF16026-19.COI-5P	10114384	4/5/19	BOLD:AAA7916	7/15/10		Mined from GenBank, NCBI		72062	Animalia	Chordata	Elasmobranchii	Carcharhiniformes	Sphyrnidae			Sphyrna	Sphyrna tiburo		Linnaeus, 1758	Sphyrna tiburo		species
ANGBF16027-19	MH911305			ANGBF16027-19.COI-5P	10114385	4/5/19	BOLD:AAA7916	7/15/10		Mined from GenBank, NCBI		72062	Animalia	Chordata	Elasmobranchii	Carcharhiniformes	Sphyrnidae			Sphyrna	Sphyrna tiburo		Linnaeus, 1758	Sphyrna tiburo		species
ANGBF16028-19	MH911306			ANGBF16028-19.COI-5P	10114386	4/5/19	BOLD:AAA7916	7/15/10		Mined from GenBank, NCBI		72062	Animalia	Chordata	Elasmobranchii	Carcharhiniformes	Sphyrnidae			Sphyrna	Sphyrna tiburo		Linnaeus, 1758	Sphyrna tiburo		species
ANGBF16029-19	MH911307			ANGBF16029-19.COI-5P	10114387	4/5/19	BOLD:AAA7916	7/15/10		Mined from GenBank, NCBI		72062	Animalia	Chordata	Elasmobranchii	Carcharhiniformes	Sphyrnidae			Sphyrna	Sphyrna tiburo		Linnaeus, 1758	Sphyrna tiburo		species
ANGBF16030-19	MH911308			ANGBF16030-19.COI-5P	10114388	4/5/19	BOLD:AAA7916	7/15/10		Mined from GenBank, NCBI		72062	Animalia	Chordata	Elasmobranchii	Carcharhiniformes	Sphyrnidae			Sphyrna	Sphyrna tiburo		Linnaeus, 1758	Sphyrna tiburo		species
ANGBF16031-19	MH911309			ANGBF16031-19.COI-5P	10114389	4/5/19	BOLD:AAA7916	7/15/10		Mined from GenBank, NCBI		72062	Animalia	Chordata	Elasmobranchii	Carcharhiniformes	Sphyrnidae			Sphyrna	Sphyrna tiburo		Linnaeus, 1758	Sphyrna tiburo		species
ANGBF16032-19	MH911310			ANGBF16032-19.COI-5P	10114390	4/5/19	BOLD:AAA7916	7/15/10		Mined from GenBank, NCBI		72062	Animalia	Chordata	Elasmobranchii	Carcharhiniformes	Sphyrnidae			Sphyrna	Sphyrna tiburo		Linnaeus, 1758	Sphyrna tiburo		species
ANGBF16033-19	MH911311			ANGBF16033-19.COI-5P	10114391	4/5/19	BOLD:AAA7916	7/15/10		Mined from GenBank, NCBI		72062	Animalia	Chordata	Elasmobranchii	Carcharhiniformes	Sphyrnidae			Sphyrna	Sphyrna tiburo		Linnaeus, 1758	Sphyrna tiburo		species
ANGBF16034-19	MH911312			ANGBF16034-19.COI-5P	10114392	4/5/19	BOLD:AAA7916	7/15/10		Mined from GenBank, NCBI		72062	Animalia	Chordata	Elasmobranchii	Carcharhiniformes	Sphyrnidae			Sphyrna	Sphyrna tiburo		Linnaeus, 1758	Sphyrna tiburo		species
ANGBF16035-19	MH911313			ANGBF16035-19.COI-5P	10114393	4/5/19	BOLD:AAA7916	7/15/10		Mined from GenBank, NCBI		72062	Animalia	Chordata	Elasmobranchii	Carcharhiniformes	Sphyrnidae			Sphyrna	Sphyrna tiburo		Linnaeus, 1758	Sphyrna tiburo		species
ANGBF16036-19	MH911314			ANGBF16036-19.COI-5P	10114394	4/5/19	BOLD:AAA7916	7/15/10		Mined from GenBank, NCBI		72062	Animalia	Chordata	Elasmobranchii	Carcharhiniformes	Sphyrnidae			Sphyrna	Sphyrna tiburo		Linnaeus, 1758	Sphyrna tiburo		species
ANGBF16037-19	MF686572			ANGBF16037-19.COI-5P	10114395	4/5/19	BOLD:AAE9151	7/15/10		Mined from GenBank, NCBI		72061	Animalia	Chordata	Elasmobranchii	Carcharhiniformes	Sphyrnidae			Sphyrna	Sphyrna tudes		Valenciennes, 1822	Sphyrna tudes		species															1/1/07					147	Brazil	BR
ANGBF16038-19	MH911315			ANGBF16038-19.COI-5P	10114396	4/5/19	BOLD:ADW3747	6/10/19		Mined from GenBank, NCBI		72061	Animalia	Chordata	Elasmobranchii	Carcharhiniformes	Sphyrnidae			Sphyrna	Sphyrna tudes		Valenciennes, 1822	Sphyrna tudes		species
ANGBF16039-19	MH911316			ANGBF16039-19.COI-5P	10114397	4/5/19	BOLD:ADW3747	6/10/19		Mined from GenBank, NCBI		72061	Animalia	Chordata	Elasmobranchii	Carcharhiniformes	Sphyrnidae			Sphyrna	Sphyrna tudes		Valenciennes, 1822	Sphyrna tudes		species
ANGBF16040-19	MH911317			ANGBF16040-19.COI-5P	10114398	4/5/19	BOLD:AAE9151	7/15/10		Mined from GenBank, NCBI		72061	Animalia	Chordata	Elasmobranchii	Carcharhiniformes	Sphyrnidae			Sphyrna	Sphyrna tudes		Valenciennes, 1822	Sphyrna tudes		species
ANGBF16041-19	MH911318			ANGBF16041-19.COI-5P	10114399	4/5/19	BOLD:AAE9151	7/15/10		Mined from GenBank, NCBI		72061	Animalia	Chordata	Elasmobranchii	Carcharhiniformes	Sphyrnidae			Sphyrna	Sphyrna tudes		Valenciennes, 1822	Sphyrna tudes		species
ANGBF16042-19	MH911319			ANGBF16042-19.COI-5P	10114400	4/5/19	BOLD:AAE9151	7/15/10		Mined from GenBank, NCBI		72061	Animalia	Chordata	Elasmobranchii	Carcharhiniformes	Sphyrnidae			Sphyrna	Sphyrna tudes		Valenciennes, 1822	Sphyrna tudes		species
ANGBF16043-19	MH911320			ANGBF16043-19.COI-5P	10114401	4/5/19	BOLD:AAE9151	7/15/10		Mined from GenBank, NCBI		72061	Animalia	Chordata	Elasmobranchii	Carcharhiniformes	Sphyrnidae			Sphyrna	Sphyrna tudes		Valenciennes, 1822	Sphyrna tudes		species
ANGBF16044-19	MH911321			ANGBF16044-19.COI-5P	10114402	4/5/19	BOLD:AAE9151	7/15/10		Mined from GenBank, NCBI		72061	Animalia	Chordata	Elasmobranchii	Carcharhiniformes	Sphyrnidae			Sphyrna	Sphyrna tudes		Valenciennes, 1822	Sphyrna tudes		species
ANGBF16045-19	MH911322			ANGBF16045-19.COI-5P	10114403	4/5/19	BOLD:AAE9151	7/15/10		Mined from GenBank, NCBI		72061	Animalia	Chordata	Elasmobranchii	Carcharhiniformes	Sphyrnidae			Sphyrna	Sphyrna tudes		Valenciennes, 1822	Sphyrna tudes		species
ANGBF16046-19	MH911323			ANGBF16046-19.COI-5P	10114404	4/5/19	BOLD:AAE9151	7/15/10		Mined from GenBank, NCBI		72061	Animalia	Chordata	Elasmobranchii	Carcharhiniformes	Sphyrnidae			Sphyrna	Sphyrna tudes		Valenciennes, 1822	Sphyrna tudes		species
ANGBF16047-19	MH911324			ANGBF16047-19.COI-5P	10114405	4/5/19	BOLD:AAE9151	7/15/10		Mined from GenBank, NCBI		72061	Animalia	Chordata	Elasmobranchii	Carcharhiniformes	Sphyrnidae			Sphyrna	Sphyrna tudes		Valenciennes, 1822	Sphyrna tudes		species
ANGBF16048-19	MH911325			ANGBF16048-19.COI-5P	10114406	4/5/19	BOLD:AAE9151	7/15/10		Mined from GenBank, NCBI		72061	Animalia	Chordata	Elasmobranchii	Carcharhiniformes	Sphyrnidae			Sphyrna	Sphyrna tudes		Valenciennes, 1822	Sphyrna tudes		species
ANGBF16049-19	MH911326			ANGBF16049-19.COI-5P	10114407	4/5/19	BOLD:AAE9151	7/15/10		Mined from GenBank, NCBI		72061	Animalia	Chordata	Elasmobranchii	Carcharhiniformes	Sphyrnidae			Sphyrna	Sphyrna tudes		Valenciennes, 1822	Sphyrna tudes		species
ANGBF16050-19	MH911327			ANGBF16050-19.COI-5P	10114408	4/5/19	BOLD:AAE9151	7/15/10		Mined from GenBank, NCBI		72061	Animalia	Chordata	Elasmobranchii	Carcharhiniformes	Sphyrnidae			Sphyrna	Sphyrna tudes		Valenciennes, 1822	Sphyrna tudes		species
ANGBF16051-19	MH911328			ANGBF16051-19.COI-5P	10114409	4/5/19	BOLD:AAE9151	7/15/10		Mined from GenBank, NCBI		72061	Animalia	Chordata	Elasmobranchii	Carcharhiniformes	Sphyrnidae			Sphyrna	Sphyrna tudes		Valenciennes, 1822	Sphyrna tudes		species
ANGBF16052-19	MH911329			ANGBF16052-19.COI-5P	10114410	4/5/19	BOLD:AAE9151	7/15/10		Mined from GenBank, NCBI		72061	Animalia	Chordata	Elasmobranchii	Carcharhiniformes	Sphyrnidae			Sphyrna	Sphyrna tudes		Valenciennes, 1822	Sphyrna tudes		species
ANGBF16053-19	MH911330			ANGBF16053-19.COI-5P	10114411	4/5/19	BOLD:AAE9151	7/15/10		Mined from GenBank, NCBI		72061	Animalia	Chordata	Elasmobranchii	Carcharhiniformes	Sphyrnidae			Sphyrna	Sphyrna tudes		Valenciennes, 1822	Sphyrna tudes		species
ANGBF16058-19	KF590432			ANGBF16058-19.COI-5P	10114416	4/5/19	BOLD:AAA6753	7/15/10		Mined from GenBank, NCBI		16977	Animalia	Chordata	Elasmobranchii	Carcharhiniformes	Sphyrnidae			Sphyrna	Sphyrna zygaena		Linnaeus, 1758	Sphyrna zygaena		species																				266	Indonesia	ID
ANGBF16059-19	KF590243			ANGBF16059-19.COI-5P	10114417	4/5/19	BOLD:AAA6753	7/15/10		Mined from GenBank, NCBI		16977	Animalia	Chordata	Elasmobranchii	Carcharhiniformes	Sphyrnidae			Sphyrna	Sphyrna zygaena		Linnaeus, 1758	Sphyrna zygaena		species																				266	Indonesia	ID
ANGBF16060-19	KF590346			ANGBF16060-19.COI-5P	10114418	4/5/19	BOLD:AAA6753	7/15/10		Mined from GenBank, NCBI		16977	Animalia	Chordata	Elasmobranchii	Carcharhiniformes	Sphyrnidae			Sphyrna	Sphyrna zygaena		Linnaeus, 1758	Sphyrna zygaena		species																				266	Indonesia	ID
ANGBF16061-19	KF590430			ANGBF16061-19.COI-5P	10114419	4/5/19	BOLD:AAA6753	7/15/10		Mined from GenBank, NCBI		16977	Animalia	Chordata	Elasmobranchii	Carcharhiniformes	Sphyrnidae			Sphyrna	Sphyrna zygaena		Linnaeus, 1758	Sphyrna zygaena		species																				266	Indonesia	ID
ANGBF16062-19	KF590433			ANGBF16062-19.COI-5P	10114420	4/5/19	BOLD:AAA6753	7/15/10		Mined from GenBank, NCBI		16977	Animalia	Chordata	Elasmobranchii	Carcharhiniformes	Sphyrnidae			Sphyrna	Sphyrna zygaena		Linnaeus, 1758	Sphyrna zygaena		species																				266	Indonesia	ID
GBMNC60115-20	MT324194	MT324194	ITK_MBO_01_14	GBMNC60115-20.COI-5P	12449893	11/11/20	BOLD:AAA2403	7/15/10		Mined from GenBank, NCBI		16981	Animalia	Chordata	Elasmobranchii	Carcharhiniformes	Sphyrnidae			Sphyrna	Sphyrna lewini		(Griffith & Smith, 1834)	Sphyrna lewini		species															10/22/17					266	Indonesia	ID
ANGBF16065-19	MG703560			ANGBF16065-19.COI-5P	10114423	4/5/19	BOLD:AAA6753	7/15/10		Mined from GenBank, NCBI		16977	Animalia	Chordata	Elasmobranchii	Carcharhiniformes	Sphyrnidae			Sphyrna	Sphyrna zygaena		Linnaeus, 1758	Sphyrna zygaena		species
ANGBF16066-19	MG644369			ANGBF16066-19.COI-5P	10114424	4/5/19	BOLD:AAA6753	7/15/10		Mined from GenBank, NCBI		16977	Animalia	Chordata	Elasmobranchii	Carcharhiniformes	Sphyrnidae			Sphyrna	Sphyrna zygaena		Linnaeus, 1758	Sphyrna zygaena		species
ANGBF16067-19	MH194472			ANGBF16067-19.COI-5P	10114425	4/5/19	BOLD:AAA6753	7/15/10		Mined from GenBank, NCBI		16977	Animalia	Chordata	Elasmobranchii	Carcharhiniformes	Sphyrnidae			Sphyrna	Sphyrna zygaena		Linnaeus, 1758	Sphyrna zygaena		species															1/1/17					75	Peru	PE
ANGBF16068-19	MH194474			ANGBF16068-19.COI-5P	10114426	4/5/19	BOLD:AAA6753	7/15/10		Mined from GenBank, NCBI		16977	Animalia	Chordata	Elasmobranchii	Carcharhiniformes	Sphyrnidae			Sphyrna	Sphyrna zygaena		Linnaeus, 1758	Sphyrna zygaena		species															1/1/17					75	Peru	PE
ANGBF16069-19	MH194475			ANGBF16069-19.COI-5P	10114427	4/5/19	BOLD:AAA6753	7/15/10		Mined from GenBank, NCBI		16977	Animalia	Chordata	Elasmobranchii	Carcharhiniformes	Sphyrnidae			Sphyrna	Sphyrna zygaena		Linnaeus, 1758	Sphyrna zygaena		species															1/1/17					75	Peru	PE
ANGBF16070-19	MH194473			ANGBF16070-19.COI-5P	10114428	4/5/19	BOLD:AAA6753	7/15/10		Mined from GenBank, NCBI		16977	Animalia	Chordata	Elasmobranchii	Carcharhiniformes	Sphyrnidae			Sphyrna	Sphyrna zygaena		Linnaeus, 1758	Sphyrna zygaena		species															1/1/17					75	Peru	PE
GBMNC60122-20	MT324187	MT324187	ITK_MBO_01_03	GBMNC60122-20.COI-5P	12449900	11/11/20	BOLD:AAA2403	7/15/10		Mined from GenBank, NCBI		16981	Animalia	Chordata	Elasmobranchii	Carcharhiniformes	Sphyrnidae			Sphyrna	Sphyrna lewini		(Griffith & Smith, 1834)	Sphyrna lewini		species															10/21/17					266	Indonesia	ID
ANGBF16072-19	MH194471			ANGBF16072-19.COI-5P	10114430	4/5/19	BOLD:AAA6753	7/15/10		Mined from GenBank, NCBI		16977	Animalia	Chordata	Elasmobranchii	Carcharhiniformes	Sphyrnidae			Sphyrna	Sphyrna zygaena		Linnaeus, 1758	Sphyrna zygaena		species															1/1/17					75	Peru	PE
ANGBF16073-19	MH194487			ANGBF16073-19.COI-5P	10114431	4/5/19	BOLD:AAA6753	7/15/10		Mined from GenBank, NCBI		16977	Animalia	Chordata	Elasmobranchii	Carcharhiniformes	Sphyrnidae			Sphyrna	Sphyrna zygaena		Linnaeus, 1758	Sphyrna zygaena		species															1/1/17					75	Peru	PE
ANGBF16074-19	MH194504			ANGBF16074-19.COI-5P	10114432	4/5/19	BOLD:AAA6753	7/15/10		Mined from GenBank, NCBI		16977	Animalia	Chordata	Elasmobranchii	Carcharhiniformes	Sphyrnidae			Sphyrna	Sphyrna zygaena		Linnaeus, 1758	Sphyrna zygaena		species															1/1/17					75	Peru	PE
ANGBF16075-19	MH194422			ANGBF16075-19.COI-5P	10114433	4/5/19	BOLD:AAA6753	7/15/10		Mined from GenBank, NCBI		16977	Animalia	Chordata	Elasmobranchii	Carcharhiniformes	Sphyrnidae			Sphyrna	Sphyrna zygaena		Linnaeus, 1758	Sphyrna zygaena		species															1/1/16					75	Peru	PE
GBMNC60123-20	MT324186	MT324186	ITK_BP_01_46	GBMNC60123-20.COI-5P	12449901	11/11/20	BOLD:AAA2403	7/15/10		Mined from GenBank, NCBI		16981	Animalia	Chordata	Elasmobranchii	Carcharhiniformes	Sphyrnidae			Sphyrna	Sphyrna lewini		(Griffith & Smith, 1834)	Sphyrna lewini		species															11/7/18					266	Indonesia	ID
GBMNC60124-20	MT324185	MT324185	ITK_BP_01_45	GBMNC60124-20.COI-5P	12449902	11/11/20	BOLD:AAA2403	7/15/10		Mined from GenBank, NCBI		16981	Animalia	Chordata	Elasmobranchii	Carcharhiniformes	Sphyrnidae			Sphyrna	Sphyrna lewini		(Griffith & Smith, 1834)	Sphyrna lewini		species															11/7/18					266	Indonesia	ID
GBMNC60125-20	MT324184	MT324184	ITK_BP_01_43	GBMNC60125-20.COI-5P	12449903	11/11/20	BOLD:AAA2403	7/15/10		Mined from GenBank, NCBI		16981	Animalia	Chordata	Elasmobranchii	Carcharhiniformes	Sphyrnidae			Sphyrna	Sphyrna lewini		(Griffith & Smith, 1834)	Sphyrna lewini		species															11/6/18					266	Indonesia	ID
GBMNC60126-20	MT324183	MT324183	ITK_BP_01_42	GBMNC60126-20.COI-5P	12449904	11/11/20	BOLD:AAA2403	7/15/10		Mined from GenBank, NCBI		16981	Animalia	Chordata	Elasmobranchii	Carcharhiniformes	Sphyrnidae			Sphyrna	Sphyrna lewini		(Griffith & Smith, 1834)	Sphyrna lewini		species															11/6/18					266	Indonesia	ID
GBMNC60127-20	MT324182	MT324182	ITK_BP_01_41	GBMNC60127-20.COI-5P	12449905	11/11/20	BOLD:AAA2403	7/15/10		Mined from GenBank, NCBI		16981	Animalia	Chordata	Elasmobranchii	Carcharhiniformes	Sphyrnidae			Sphyrna	Sphyrna lewini		(Griffith & Smith, 1834)	Sphyrna lewini		species															11/6/18					266	Indonesia	ID
CAG043-19	Cac135F229	Cac135F229	LAGA	CAG043-19.COI-5P	10665143	9/3/19	BOLD:AAE9151	7/15/10	LAGA	Universidade Federal do Para		72061	Animalia	Chordata	Elasmobranchii	Carcharhiniformes	Sphyrnidae			Sphyrna	Sphyrna tudes		Valenciennes, 1822	Sphyrna tudes		species														Nicolly Santa Brigida	1/6/18					1758	Brazil	BR	Para
CAG044-19	Cac69F130	Cac69F130	LAGA	CAG044-19.COI-5P	10665144	9/3/19	BOLD:AAE9151	7/15/10	LAGA	Universidade Federal do Para		72061	Animalia	Chordata	Elasmobranchii	Carcharhiniformes	Sphyrnidae			Sphyrna	Sphyrna tudes		Valenciennes, 1822	Sphyrna tudes		species														Ivana Veneza	9/9/17					1758	Brazil	BR	Para
CAG045-19	Cac77F143	Cac77F143	LAGA	CAG045-19.COI-5P	10665145	9/3/19	BOLD:AAE9151	7/15/10	LAGA	Universidade Federal do Para		72061	Animalia	Chordata	Elasmobranchii	Carcharhiniformes	Sphyrnidae			Sphyrna	Sphyrna tudes		Valenciennes, 1822	Sphyrna tudes		species														Thais Martins	9/23/17					1758	Brazil	BR	Para
CAG046-19	Cac123M215	Cac123M215	LAGA	CAG046-19.COI-5P	10665146	9/3/19	BOLD:AAE9151	7/15/10	LAGA	Universidade Federal do Para		72061	Animalia	Chordata	Elasmobranchii	Carcharhiniformes	Sphyrnidae			Sphyrna	Sphyrna tudes		Valenciennes, 1822	Sphyrna tudes		species														Renata	12/21/17					1758	Brazil	BR	Para
GBMNC60128-20	MT324181	MT324181	ITK_BP_01_40	GBMNC60128-20.COI-5P	12449906	11/11/20	BOLD:AAA2403	7/15/10		Mined from GenBank, NCBI		16981	Animalia	Chordata	Elasmobranchii	Carcharhiniformes	Sphyrnidae			Sphyrna	Sphyrna lewini		(Griffith & Smith, 1834)	Sphyrna lewini		species															11/6/18					266	Indonesia	ID
GBMNC60129-20	MT324180	MT324180	ITK_BP_01_38	GBMNC60129-20.COI-5P	12449907	11/11/20	BOLD:AAA2403	7/15/10		Mined from GenBank, NCBI		16981	Animalia	Chordata	Elasmobranchii	Carcharhiniformes	Sphyrnidae			Sphyrna	Sphyrna lewini		(Griffith & Smith, 1834)	Sphyrna lewini		species															11/5/18					266	Indonesia	ID
GBMNC60130-20	MT324179	MT324179	ITK_BP_01_37	GBMNC60130-20.COI-5P	12449908	11/11/20	BOLD:AAA2403	7/15/10		Mined from GenBank, NCBI		16981	Animalia	Chordata	Elasmobranchii	Carcharhiniformes	Sphyrnidae			Sphyrna	Sphyrna lewini		(Griffith & Smith, 1834)	Sphyrna lewini		species															11/5/18					266	Indonesia	ID
GBMNC60131-20	MT324178	MT324178	ITK_BP_01_36	GBMNC60131-20.COI-5P	12449909	11/11/20	BOLD:AAA2403	7/15/10		Mined from GenBank, NCBI		16981	Animalia	Chordata	Elasmobranchii	Carcharhiniformes	Sphyrnidae			Sphyrna	Sphyrna lewini		(Griffith & Smith, 1834)	Sphyrna lewini		species															11/1/18					266	Indonesia	ID
GBMNC60132-20	MT324177	MT324177	ITK_BP_01_35	GBMNC60132-20.COI-5P	12449910	11/11/20	BOLD:AAA2403	7/15/10		Mined from GenBank, NCBI		16981	Animalia	Chordata	Elasmobranchii	Carcharhiniformes	Sphyrnidae			Sphyrna	Sphyrna lewini		(Griffith & Smith, 1834)	Sphyrna lewini		species															11/1/18					266	Indonesia	ID
GBMNC60133-20	MT324176	MT324176	ITK_BP_01_34	GBMNC60133-20.COI-5P	12449911	11/11/20	BOLD:AAA2403	7/15/10		Mined from GenBank, NCBI		16981	Animalia	Chordata	Elasmobranchii	Carcharhiniformes	Sphyrnidae			Sphyrna	Sphyrna lewini		(Griffith & Smith, 1834)	Sphyrna lewini		species															10/31/18					266	Indonesia	ID
GBMNC60134-20	MT324175	MT324175	ITK_BP_01_33	GBMNC60134-20.COI-5P	12449912	11/11/20	BOLD:AAA2403	7/15/10		Mined from GenBank, NCBI		16981	Animalia	Chordata	Elasmobranchii	Carcharhiniformes	Sphyrnidae			Sphyrna	Sphyrna lewini		(Griffith & Smith, 1834)	Sphyrna lewini		species															10/31/18					266	Indonesia	ID
GBMNC60135-20	MT324174	MT324174	ITK_BP_01_32	GBMNC60135-20.COI-5P	12449913	11/11/20	BOLD:AAA2403	7/15/10		Mined from GenBank, NCBI		16981	Animalia	Chordata	Elasmobranchii	Carcharhiniformes	Sphyrnidae			Sphyrna	Sphyrna lewini		(Griffith & Smith, 1834)	Sphyrna lewini		species															10/31/18					266	Indonesia	ID
GBMNC60136-20	MT324173	MT324173	ITK_BP_01_31	GBMNC60136-20.COI-5P	12449914	11/11/20	BOLD:AAA2403	7/15/10		Mined from GenBank, NCBI		16981	Animalia	Chordata	Elasmobranchii	Carcharhiniformes	Sphyrnidae			Sphyrna	Sphyrna lewini		(Griffith & Smith, 1834)	Sphyrna lewini		species															10/30/18					266	Indonesia	ID
GBMNC60137-20	MT324172	MT324172	ITK_BP_01_30	GBMNC60137-20.COI-5P	12449915	11/11/20	BOLD:AAA2403	7/15/10		Mined from GenBank, NCBI		16981	Animalia	Chordata	Elasmobranchii	Carcharhiniformes	Sphyrnidae			Sphyrna	Sphyrna lewini		(Griffith & Smith, 1834)	Sphyrna lewini		species															10/24/18					266	Indonesia	ID
GBMNC60138-20	MT324171	MT324171	ITK_BP_01_29	GBMNC60138-20.COI-5P	12449916	11/11/20	BOLD:AAA2403	7/15/10		Mined from GenBank, NCBI		16981	Animalia	Chordata	Elasmobranchii	Carcharhiniformes	Sphyrnidae			Sphyrna	Sphyrna lewini		(Griffith & Smith, 1834)	Sphyrna lewini		species															10/22/18					266	Indonesia	ID
GBMNC60139-20	MT324170	MT324170	ITK_BP_01_28	GBMNC60139-20.COI-5P	12449917	11/11/20	BOLD:AAA2403	7/15/10		Mined from GenBank, NCBI		16981	Animalia	Chordata	Elasmobranchii	Carcharhiniformes	Sphyrnidae			Sphyrna	Sphyrna lewini		(Griffith & Smith, 1834)	Sphyrna lewini		species															10/22/18					266	Indonesia	ID
CAG059-19	Cac58F114	Cac58F114	LAGA	CAG059-19.COI-5P	10665159	9/3/19	BOLD:AAA7684	7/15/10	LAGA	Universidade Federal do Para		55546	Animalia	Chordata	Elasmobranchii	Carcharhiniformes	Sphyrnidae			Sphyrna	Sphyrna mokarran		Ruppell, 1837	Sphyrna mokarran		species														Ivana Veneza	8/4/17					1758	Brazil	BR	Para
CAG060-19	Cac73M139	Cac73M139	LAGA	CAG060-19.COI-5P	10665160	9/3/19	BOLD:AAA7684	7/15/10	LAGA	Universidade Federal do Para		55546	Animalia	Chordata	Elasmobranchii	Carcharhiniformes	Sphyrnidae			Sphyrna	Sphyrna mokarran		Ruppell, 1837	Sphyrna mokarran		species														Thais Martins	9/23/17					1758	Brazil	BR	Para
CAG061-19	Cac25M49	Cac25M49	LAGA	CAG061-19.COI-5P	10665161	9/3/19	BOLD:AAA7684	7/15/10	LAGA	Universidade Federal do Para		55546	Animalia	Chordata	Elasmobranchii	Carcharhiniformes	Sphyrnidae			Sphyrna	Sphyrna mokarran		Ruppell, 1837	Sphyrna mokarran		species														Paula Santana	4/8/17					1758	Brazil	BR	Para
CAG062-19	Cac39M84	Cac39M84	LAGA	CAG062-19.COI-5P	10665162	9/3/19	BOLD:AAA7684	7/15/10	LAGA	Universidade Federal do Para		55546	Animalia	Chordata	Elasmobranchii	Carcharhiniformes	Sphyrnidae			Sphyrna	Sphyrna mokarran		Ruppell, 1837	Sphyrna mokarran		species														Nicolly Santa Brigida	6/30/17					1758	Brazil	BR	Para
CAG063-19	Cac47M94	Cac47M94	LAGA	CAG063-19.COI-5P	10665163	9/3/19	BOLD:AAA7684	7/15/10	LAGA	Universidade Federal do Para		55546	Animalia	Chordata	Elasmobranchii	Carcharhiniformes	Sphyrnidae			Sphyrna	Sphyrna mokarran		Ruppell, 1837	Sphyrna mokarran		species														Nicolly Santa Brigida	7/12/17					1758	Brazil	BR	Para
CAG064-19	Cac48F95	Cac48F95	LAGA	CAG064-19.COI-5P	10665164	9/3/19	BOLD:AAA7684	7/15/10	LAGA	Universidade Federal do Para		55546	Animalia	Chordata	Elasmobranchii	Carcharhiniformes	Sphyrnidae			Sphyrna	Sphyrna mokarran		Ruppell, 1837	Sphyrna mokarran		species														Thais Martins	7/12/17					1758	Brazil	BR	Para
CAG065-19	Cac56F112	Cac56F112	LAGA	CAG065-19.COI-5P	10665165	9/3/19	BOLD:AAA7684	7/15/10	LAGA	Universidade Federal do Para		55546	Animalia	Chordata	Elasmobranchii	Carcharhiniformes	Sphyrnidae			Sphyrna	Sphyrna mokarran		Ruppell, 1837	Sphyrna mokarran		species														Ivana Veneza	8/4/17					1758	Brazil	BR	Para
CAG066-19	Cac57F113	Cac57F113	LAGA	CAG066-19.COI-5P	10665166	9/3/19	BOLD:AAA7684	7/15/10	LAGA	Universidade Federal do Para		55546	Animalia	Chordata	Elasmobranchii	Carcharhiniformes	Sphyrnidae			Sphyrna	Sphyrna mokarran		Ruppell, 1837	Sphyrna mokarran		species														Ivana Veneza	8/4/17					1758	Brazil	BR	Para
CAG067-19	Cac59F115	Cac59F115	LAGA	CAG067-19.COI-5P	10665167	9/3/19	BOLD:AAA7684	7/15/10	LAGA	Universidade Federal do Para		55546	Animalia	Chordata	Elasmobranchii	Carcharhiniformes	Sphyrnidae			Sphyrna	Sphyrna mokarran		Ruppell, 1837	Sphyrna mokarran		species														Nicolly Santa Brigida	8/18/17					1758	Brazil	BR	Para
CAG068-19	Cac61M117	Cac61M117	LAGA	CAG068-19.COI-5P	10665168	9/3/19	BOLD:AAA7684	7/15/10	LAGA	Universidade Federal do Para		55546	Animalia	Chordata	Elasmobranchii	Carcharhiniformes	Sphyrnidae			Sphyrna	Sphyrna mokarran		Ruppell, 1837	Sphyrna mokarran		species														Nicolly Santa Brigida	8/18/18					1758	Brazil	BR	Para
CAG069-19	Cac65M126	Cac65M126	LAGA	CAG069-19.COI-5P	10665169	9/3/19	BOLD:AAA7684	7/15/10	LAGA	Universidade Federal do Para		55546	Animalia	Chordata	Elasmobranchii	Carcharhiniformes	Sphyrnidae			Sphyrna	Sphyrna mokarran		Ruppell, 1837	Sphyrna mokarran		species														Ivana Veneza	9/9/17					1758	Brazil	BR	Para
CAG070-19	Cac75M141	Cac75M141	LAGA	CAG070-19.COI-5P	10665170	9/3/19	BOLD:AAA7684	7/15/10	LAGA	Universidade Federal do Para		55546	Animalia	Chordata	Elasmobranchii	Carcharhiniformes	Sphyrnidae			Sphyrna	Sphyrna mokarran		Ruppell, 1837	Sphyrna mokarran		species														Thais Martins	9/23/17					1758	Brazil	BR	Para
CAG071-19	Cac76M142	Cac76M142	LAGA	CAG071-19.COI-5P	10665171	9/3/19	BOLD:AAA7684	7/15/10	LAGA	Universidade Federal do Para		55546	Animalia	Chordata	Elasmobranchii	Carcharhiniformes	Sphyrnidae			Sphyrna	Sphyrna mokarran		Ruppell, 1837	Sphyrna mokarran		species														Thais Martins	9/23/18					1758	Brazil	BR	Para
CAG072-19	Cac90M166	Cac90M166	LAGA	CAG072-19.COI-5P	10665172	9/3/19	BOLD:AAA7684	7/15/10	LAGA	Universidade Federal do Para		55546	Animalia	Chordata	Elasmobranchii	Carcharhiniformes	Sphyrnidae			Sphyrna	Sphyrna mokarran		Ruppell, 1837	Sphyrna mokarran		species														Ivana Veneza	10/28/17					1758	Brazil	BR	Para
CAG073-19	Cac94M170	Cac94M170	LAGA	CAG073-19.COI-5P	10665173	9/3/19	BOLD:AAA7684	7/15/10	LAGA	Universidade Federal do Para		55546	Animalia	Chordata	Elasmobranchii	Carcharhiniformes	Sphyrnidae			Sphyrna	Sphyrna mokarran		Ruppell, 1837	Sphyrna mokarran		species														Ivana Veneza	10/28/17					1758	Brazil	BR	Para
CAG074-19	Cac95F171	Cac95F171	LAGA	CAG074-19.COI-5P	10665174	9/3/19	BOLD:AAA7684	7/15/10	LAGA	Universidade Federal do Para		55546	Animalia	Chordata	Elasmobranchii	Carcharhiniformes	Sphyrnidae			Sphyrna	Sphyrna mokarran		Ruppell, 1837	Sphyrna mokarran		species														Ivana Veneza	10/28/17					1758	Brazil	BR	Para
CAG075-19	Cac100M179	Cac100M179	LAGA	CAG075-19.COI-5P	10665175	9/3/19	BOLD:AAA7684	7/15/10	LAGA	Universidade Federal do Para		55546	Animalia	Chordata	Elasmobranchii	Carcharhiniformes	Sphyrnidae			Sphyrna	Sphyrna mokarran		Ruppell, 1837	Sphyrna mokarran		species														Rita Martins	11/11/17					1758	Brazil	BR	Para
CAG076-19	Cac101M180	Cac101M180	LAGA	CAG076-19.COI-5P	10665176	9/3/19	BOLD:AAA7684	7/15/10	LAGA	Universidade Federal do Para		55546	Animalia	Chordata	Elasmobranchii	Carcharhiniformes	Sphyrnidae			Sphyrna	Sphyrna mokarran		Ruppell, 1837	Sphyrna mokarran		species														Jeane	11/11/17					1758	Brazil	BR	Para
CAG077-19	Cac103F182	Cac103F182	LAGA	CAG077-19.COI-5P	10665177	9/3/19	BOLD:AAA7684	7/15/10	LAGA	Universidade Federal do Para		55546	Animalia	Chordata	Elasmobranchii	Carcharhiniformes	Sphyrnidae			Sphyrna	Sphyrna mokarran		Ruppell, 1837	Sphyrna mokarran		species														Jeane	11/11/17					1758	Brazil	BR	Para
CAG078-19	Cac121M213	Cac121M213	LAGA	CAG078-19.COI-5P	10665178	9/3/19	BOLD:AAA7684	7/15/10	LAGA	Universidade Federal do Para		55546	Animalia	Chordata	Elasmobranchii	Carcharhiniformes	Sphyrnidae			Sphyrna	Sphyrna mokarran		Ruppell, 1837	Sphyrna mokarran		species														Renata	12/21/17					1758	Brazil	BR	Para
CAG079-19	Cac129M223	Cac129M223	LAGA	CAG079-19.COI-5P	10665179	9/3/19	BOLD:AAA7684	7/15/10	LAGA	Universidade Federal do Para		55546	Animalia	Chordata	Elasmobranchii	Carcharhiniformes	Sphyrnidae			Sphyrna	Sphyrna mokarran		Ruppell, 1837	Sphyrna mokarran		species														Nicolly Santa Brigida	1/6/18					1758	Brazil	BR	Para
CAG080-19	Cac20F44	Cac20F44	LAGA	CAG080-19.COI-5P	10665180	9/3/19	BOLD:AAA7684	7/15/10	LAGA	Universidade Federal do Para		55546	Animalia	Chordata	Elasmobranchii	Carcharhiniformes	Sphyrnidae			Sphyrna	Sphyrna mokarran		Ruppell, 1837	Sphyrna mokarran		species														Paula Santana	4/8/17					1758	Brazil	BR	Para
CAG081-19	Cac36M75	Cac36M75	LAGA	CAG081-19.COI-5P	10665181	9/3/19	BOLD:AAA7684	7/15/10	LAGA	Universidade Federal do Para		55546	Animalia	Chordata	Elasmobranchii	Carcharhiniformes	Sphyrnidae			Sphyrna	Sphyrna mokarran		Ruppell, 1837	Sphyrna mokarran		species														Ivana Veneza	6/20/17					1758	Brazil	BR	Para
CAG082-19	Cac41F88	Cac41F88	LAGA	CAG082-19.COI-5P	10665182	9/3/19	BOLD:AAA7684	7/15/10	LAGA	Universidade Federal do Para		55546	Animalia	Chordata	Elasmobranchii	Carcharhiniformes	Sphyrnidae			Sphyrna	Sphyrna mokarran		Ruppell, 1837	Sphyrna mokarran		species														Nicolly Santa Brigida	6/30/17					1758	Brazil	BR	Para
CAG083-19	Cac49M102	Cac49M102	LAGA	CAG083-19.COI-5P	10665183	9/3/19	BOLD:AAA7684	7/15/10	LAGA	Universidade Federal do Para		55546	Animalia	Chordata	Elasmobranchii	Carcharhiniformes	Sphyrnidae			Sphyrna	Sphyrna mokarran		Ruppell, 1837	Sphyrna mokarran		species														Paula Santana	7/19/17					1758	Brazil	BR	Para
CAG085-19	Cac93M169	Cac93M169	LAGA	CAG085-19.COI-5P	10665185	9/3/19	BOLD:AAA7684	7/15/10	LAGA	Universidade Federal do Para		55546	Animalia	Chordata	Elasmobranchii	Carcharhiniformes	Sphyrnidae			Sphyrna	Sphyrna mokarran		Ruppell, 1837	Sphyrna mokarran		species														Ivana Veneza	10/28/17					1758	Brazil	BR	Para
CAG086-19	Cac29F53	Cac29F53	LAGA	CAG086-19.COI-5P	10665186	9/3/19	BOLD:AAA7916	7/15/10	LAGA	Universidade Federal do Para		72062	Animalia	Chordata	Elasmobranchii	Carcharhiniformes	Sphyrnidae			Sphyrna	Sphyrna tiburo		Linnaeus, 1758	Sphyrna tiburo		species	Thais S Martins													Ivana Veneza	4/22/17					1758	Brazil	BR	Para
CAG087-19	Cac33M72	Cac33M72	LAGA	CAG087-19.COI-5P	10665187	9/3/19	BOLD:AAA7916	7/15/10	LAGA	Universidade Federal do Para		72062	Animalia	Chordata	Elasmobranchii	Carcharhiniformes	Sphyrnidae			Sphyrna	Sphyrna tiburo		Linnaeus, 1758	Sphyrna tiburo		species	Thais S Martins													Ivana Veneza	6/20/17					1758	Brazil	BR	Para
CAG088-19	Cac62M118	Cac62M118	LAGA	CAG088-19.COI-5P	10665188	9/3/19	BOLD:AAA7916	7/15/10	LAGA	Universidade Federal do Para		72062	Animalia	Chordata	Elasmobranchii	Carcharhiniformes	Sphyrnidae			Sphyrna	Sphyrna tiburo		Linnaeus, 1758	Sphyrna tiburo	Morphology	species	Thais S Martins													Nicolly Santa Brigida	8/18/17					1758	Brazil	BR	Para
GBMNC60140-20	MT324169	MT324169	ITK_BP_01_27	GBMNC60140-20.COI-5P	12449918	11/11/20	BOLD:AAA2403	7/15/10		Mined from GenBank, NCBI		16981	Animalia	Chordata	Elasmobranchii	Carcharhiniformes	Sphyrnidae			Sphyrna	Sphyrna lewini		(Griffith & Smith, 1834)	Sphyrna lewini		species															10/22/18					266	Indonesia	ID
GBMNC60141-20	MT324168	MT324168	ITK_BP_01_26	GBMNC60141-20.COI-5P	12449919	11/11/20	BOLD:AAA2403	7/15/10		Mined from GenBank, NCBI		16981	Animalia	Chordata	Elasmobranchii	Carcharhiniformes	Sphyrnidae			Sphyrna	Sphyrna lewini		(Griffith & Smith, 1834)	Sphyrna lewini		species															10/22/18					266	Indonesia	ID
GBMNC60142-20	MT324167	MT324167	ITK_BP_01_25	GBMNC60142-20.COI-5P	12449920	11/11/20	BOLD:AAA2403	7/15/10		Mined from GenBank, NCBI		16981	Animalia	Chordata	Elasmobranchii	Carcharhiniformes	Sphyrnidae			Sphyrna	Sphyrna lewini		(Griffith & Smith, 1834)	Sphyrna lewini		species															10/19/18					266	Indonesia	ID
GBMNC60143-20	MT324166	MT324166	ITK_BP_01_24	GBMNC60143-20.COI-5P	12449921	11/11/20	BOLD:AAA2403	7/15/10		Mined from GenBank, NCBI		16981	Animalia	Chordata	Elasmobranchii	Carcharhiniformes	Sphyrnidae			Sphyrna	Sphyrna lewini		(Griffith & Smith, 1834)	Sphyrna lewini		species															10/19/18					266	Indonesia	ID
GBMNC60144-20	MT324165	MT324165	ITK_BP_01_23	GBMNC60144-20.COI-5P	12449922	11/11/20	BOLD:AAA2403	7/15/10		Mined from GenBank, NCBI		16981	Animalia	Chordata	Elasmobranchii	Carcharhiniformes	Sphyrnidae			Sphyrna	Sphyrna lewini		(Griffith & Smith, 1834)	Sphyrna lewini		species															10/19/18					266	Indonesia	ID
GBMNC60145-20	MT324164	MT324164	ITK_BP_01_22	GBMNC60145-20.COI-5P	12449923	11/11/20	BOLD:AAA2403	7/15/10		Mined from GenBank, NCBI		16981	Animalia	Chordata	Elasmobranchii	Carcharhiniformes	Sphyrnidae			Sphyrna	Sphyrna lewini		(Griffith & Smith, 1834)	Sphyrna lewini		species															10/19/18					266	Indonesia	ID
GBMNC60146-20	MT324163	MT324163	ITK_BP_01_18	GBMNC60146-20.COI-5P	12449924	11/11/20	BOLD:AAA2403	7/15/10		Mined from GenBank, NCBI		16981	Animalia	Chordata	Elasmobranchii	Carcharhiniformes	Sphyrnidae			Sphyrna	Sphyrna lewini		(Griffith & Smith, 1834)	Sphyrna lewini		species															9/16/18					266	Indonesia	ID
GBMNC60147-20	MT324162	MT324162	ITK_BP_01_17	GBMNC60147-20.COI-5P	12449925	11/11/20	BOLD:AAA2403	7/15/10		Mined from GenBank, NCBI		16981	Animalia	Chordata	Elasmobranchii	Carcharhiniformes	Sphyrnidae			Sphyrna	Sphyrna lewini		(Griffith & Smith, 1834)	Sphyrna lewini		species															9/16/18					266	Indonesia	ID
CFSAN113-11	FDA 100		395407	CFSAN113-11.COI-5P	1975258	5/11/11	BOLD:ADK7234	12/19/17		Smithsonian Institution, National Museum of Natural History		72062	Animalia	Chordata	Elasmobranchii	Carcharhiniformes	Sphyrnidae			Sphyrna	Sphyrna tiburo		Linnaeus, 1758	Sphyrna tiburo		species	J. Williams					A			Museum Vouchered:Type Series					FDA	7/20/08				Alabama Deep Sea Fishing Rodeo	607	United States	US	Alabama
GBMNC60148-20	MT324161	MT324161	ITK_BP_01_16	GBMNC60148-20.COI-5P	12449926	11/11/20	BOLD:AAA2403	7/15/10		Mined from GenBank, NCBI		16981	Animalia	Chordata	Elasmobranchii	Carcharhiniformes	Sphyrnidae			Sphyrna	Sphyrna lewini		(Griffith & Smith, 1834)	Sphyrna lewini		species															9/16/18					266	Indonesia	ID
GBMNC60149-20	MT324160	MT324160	ITK_BP_01_07	GBMNC60149-20.COI-5P	12449927	11/11/20	BOLD:AAA2403	7/15/10		Mined from GenBank, NCBI		16981	Animalia	Chordata	Elasmobranchii	Carcharhiniformes	Sphyrnidae			Sphyrna	Sphyrna lewini		(Griffith & Smith, 1834)	Sphyrna lewini		species															9/20/18					266	Indonesia	ID
GBMNC60150-20	MT324159	MT324159	ITK_BP_01_04	GBMNC60150-20.COI-5P	12449928	11/11/20	BOLD:AAA2403	7/15/10		Mined from GenBank, NCBI		16981	Animalia	Chordata	Elasmobranchii	Carcharhiniformes	Sphyrnidae			Sphyrna	Sphyrna lewini		(Griffith & Smith, 1834)	Sphyrna lewini		species															8/31/18					266	Indonesia	ID
DSFSE889-08	ADC08 Smith 13.3 #5	ADC08 Smith 13.3 #5		DSFSE889-08.COI-5P	955966		BOLD:AAA6753	7/15/10		South African Institute for Aquatic Biodiversity		16977	Animalia	Chordata	Elasmobranchii	Carcharhiniformes	Sphyrnidae			Sphyrna	Sphyrna zygaena		Linnaeus, 1758	Sphyrna zygaena		species	Allan D. Connell						FAO-51							KZN Sharks Board						9	South Africa	ZA
GBMNC60151-20	MT324158	MT324158	ITK_BP_01_03	GBMNC60151-20.COI-5P	12449929	11/11/20	BOLD:AAA2403	7/15/10		Mined from GenBank, NCBI		16981	Animalia	Chordata	Elasmobranchii	Carcharhiniformes	Sphyrnidae			Sphyrna	Sphyrna lewini		(Griffith & Smith, 1834)	Sphyrna lewini		species															8/30/18					266	Indonesia	ID
GBMNC60152-20	MT324157	MT324157	ITK_BP_01_01	GBMNC60152-20.COI-5P	12449930	11/11/20	BOLD:AAA2403	7/15/10		Mined from GenBank, NCBI		16981	Animalia	Chordata	Elasmobranchii	Carcharhiniformes	Sphyrnidae			Sphyrna	Sphyrna lewini		(Griffith & Smith, 1834)	Sphyrna lewini		species															2/25/18					266	Indonesia	ID
DSMIS348-12	VADL37	VADL37		DSMIS348-12.COI-5P	2848356	10/16/12				Centre for Biodiversity Genomics		55546	Animalia	Chordata	Elasmobranchii	Carcharhiniformes	Sphyrnidae			Sphyrna	Sphyrna mokarran		Ruppell, 1837	Sphyrna mokarran	BOLD ID Engine	species	BOLD Identification System [2016]							market sample	No Specimen	fin sample				Marley Daviduk	10/11/12					516	Canada	CA	British Columbia
GBMNC60154-20	MT324155	MT324155	ITK_AJ_02_09	GBMNC60154-20.COI-5P	12449932	11/11/20	BOLD:AAA2403	7/15/10		Mined from GenBank, NCBI		16981	Animalia	Chordata	Elasmobranchii	Carcharhiniformes	Sphyrnidae			Sphyrna	Sphyrna lewini		(Griffith & Smith, 1834)	Sphyrna lewini		species															10/26/17					266	Indonesia	ID
GBMNC60155-20	MT324154	MT324154	ITK_AJ_02_07	GBMNC60155-20.COI-5P	12449933	11/11/20	BOLD:AAA2403	7/15/10		Mined from GenBank, NCBI		16981	Animalia	Chordata	Elasmobranchii	Carcharhiniformes	Sphyrnidae			Sphyrna	Sphyrna lewini		(Griffith & Smith, 1834)	Sphyrna lewini		species															10/26/17					266	Indonesia	ID
GBMNC60157-20	MT324152	MT324152	ITK_AJ_02_03	GBMNC60157-20.COI-5P	12449935	11/11/20	BOLD:AAA2403	7/15/10		Mined from GenBank, NCBI		16981	Animalia	Chordata	Elasmobranchii	Carcharhiniformes	Sphyrnidae			Sphyrna	Sphyrna lewini		(Griffith & Smith, 1834)	Sphyrna lewini		species															10/26/17					266	Indonesia	ID
GBMNC60158-20	MT324151	MT324151	ITK_AJ_02_02	GBMNC60158-20.COI-5P	12449936	11/11/20	BOLD:AAA2403	7/15/10		Mined from GenBank, NCBI		16981	Animalia	Chordata	Elasmobranchii	Carcharhiniformes	Sphyrnidae			Sphyrna	Sphyrna lewini		(Griffith & Smith, 1834)	Sphyrna lewini		species															10/26/17					266	Indonesia	ID
ANGBF15968-19	KF590455			ANGBF15968-19.COI-5P	10114326	4/5/19	BOLD:AAA2403	7/15/10		Mined from GenBank, NCBI		16981	Animalia	Chordata	Elasmobranchii	Carcharhiniformes	Sphyrnidae			Sphyrna	Sphyrna lewini		(Griffith & Smith, 1834)	Sphyrna lewini		species																				266	Indonesia	ID
GBGC15811-19	MK545101		NMK:ICH:50044	GBGC15811-19.COI-5P	10866075	11/8/19	BOLD:AAA2402	7/15/10		Mined from GenBank, NCBI		16977	Animalia	Chordata	Elasmobranchii	Carcharhiniformes	Sphyrnidae			Sphyrna	Sphyrna zygaena		Linnaeus, 1758	Sphyrna zygaena		species															6/10/17					209	Kenya	KE
EMADA090-07	07-EHKW-0199	PDSA 3 - 103711		EMADA090-07.COI-5P	694621		BOLD:AAA6753	7/15/10		Centre for Biodiversity Genomics		16977	Animalia	Chordata	Elasmobranchii	Carcharhiniformes	Sphyrnidae			Sphyrna	Sphyrna zygaena		Linnaeus, 1758	Sphyrna zygaena		species	Phaedra Doukakis						FAO-51								11/14/97					9	South Africa	ZA
GBGC15812-19	MK545100		NMK:ICH:50045	GBGC15812-19.COI-5P	10866076	11/8/19	BOLD:AAA2402	7/15/10		Mined from GenBank, NCBI		16977	Animalia	Chordata	Elasmobranchii	Carcharhiniformes	Sphyrnidae			Sphyrna	Sphyrna zygaena		Linnaeus, 1758	Sphyrna zygaena		species															6/11/17					209	Kenya	KE
EMADA057-07	07-EHKW-0166	N 001 - 103667		EMADA057-07.COI-5P	694588		BOLD:AAA2402	7/15/10		Centre for Biodiversity Genomics		16981	Animalia	Chordata	Elasmobranchii	Carcharhiniformes	Sphyrnidae			Sphyrna	Sphyrna lewini		(Griffith & Smith, 1834)	Sphyrna lewini		species							FAO-51								6/30/97					221	Madagascar	MG
EMADA062-07	07-EHKW-0171	N 012 - 103672		EMADA062-07.COI-5P	694593		BOLD:AAA2402	7/15/10		Centre for Biodiversity Genomics		16981	Animalia	Chordata	Elasmobranchii	Carcharhiniformes	Sphyrnidae			Sphyrna	Sphyrna lewini		(Griffith & Smith, 1834)	Sphyrna lewini		species							FAO-51								7/11/97					221	Madagascar	MG
EMADA064-07	07-EHKW-0173	N 015 - 103674		EMADA064-07.COI-5P	694595		BOLD:AAA2402	7/15/10		Centre for Biodiversity Genomics		16981	Animalia	Chordata	Elasmobranchii	Carcharhiniformes	Sphyrnidae			Sphyrna	Sphyrna lewini		(Griffith & Smith, 1834)	Sphyrna lewini		species							FAO-51								6/30/97					221	Madagascar	MG
EMADA065-07	07-EHKW-0174	N 017 - 103675		EMADA065-07.COI-5P	694596		BOLD:AAA2402	7/15/10		Centre for Biodiversity Genomics		16981	Animalia	Chordata	Elasmobranchii	Carcharhiniformes	Sphyrnidae			Sphyrna	Sphyrna lewini		(Griffith & Smith, 1834)	Sphyrna lewini		species							FAO-51								7/11/97					221	Madagascar	MG
EMADA066-07	07-EHKW-0175	N 018 - 103676		EMADA066-07.COI-5P	694597		BOLD:AAA2402	7/15/10		Centre for Biodiversity Genomics		16981	Animalia	Chordata	Elasmobranchii	Carcharhiniformes	Sphyrnidae			Sphyrna	Sphyrna lewini		(Griffith & Smith, 1834)	Sphyrna lewini		species							FAO-51								7/11/97					221	Madagascar	MG
EMADA103-07	07-EHKW-0212	185 - 108211		EMADA103-07.COI-5P	694634		BOLD:AAA2402	7/15/10		Centre for Biodiversity Genomics		16981	Animalia	Chordata	Elasmobranchii	Carcharhiniformes	Sphyrnidae			Sphyrna	Sphyrna lewini		(Griffith & Smith, 1834)	Sphyrna lewini		species				M			FAO-51								2/6/98					221	Madagascar	MG
EMADA108-07	07-EHKW-0217	E-N205 - 108226		EMADA108-07.COI-5P	694639		BOLD:AAA2402	7/15/10		Centre for Biodiversity Genomics		16981	Animalia	Chordata	Elasmobranchii	Carcharhiniformes	Sphyrnidae			Sphyrna	Sphyrna lewini		(Griffith & Smith, 1834)	Sphyrna lewini		species				F			FAO-51								1/17/98					221	Madagascar	MG
EMADA114-07	07-EHKW-0223	E-N212 - 108233		EMADA114-07.COI-5P	694645		BOLD:AAA2402	7/15/10		Centre for Biodiversity Genomics		16981	Animalia	Chordata	Elasmobranchii	Carcharhiniformes	Sphyrnidae			Sphyrna	Sphyrna lewini		(Griffith & Smith, 1834)	Sphyrna lewini		species							FAO-51													221	Madagascar	MG
EMADA124-07	07-EHKW-0233	N21 - 108243		EMADA124-07.COI-5P	694655		BOLD:AAA2402	7/15/10		Centre for Biodiversity Genomics		16981	Animalia	Chordata	Elasmobranchii	Carcharhiniformes	Sphyrnidae			Sphyrna	Sphyrna lewini		(Griffith & Smith, 1834)	Sphyrna lewini		species							FAO-51													221	Madagascar	MG
EMADA163-07	07-EHKW-0272	Navana 3 - 110557		EMADA163-07.COI-5P	694694		BOLD:AAA2402	7/15/10		Centre for Biodiversity Genomics		16981	Animalia	Chordata	Elasmobranchii	Carcharhiniformes	Sphyrnidae			Sphyrna	Sphyrna lewini		(Griffith & Smith, 1834)	Sphyrna lewini		species							FAO-51													221	Madagascar	MG
EMADA172-07	07-EHKW-0281	Seraphin 190 - 110568		EMADA172-07.COI-5P	694703		BOLD:AAA2402	7/15/10		Centre for Biodiversity Genomics		16981	Animalia	Chordata	Elasmobranchii	Carcharhiniformes	Sphyrnidae			Sphyrna	Sphyrna lewini		(Griffith & Smith, 1834)	Sphyrna lewini		species				M			FAO-51								4/10/98					221	Madagascar	MG
EMADA176-09	103581	103581		EMADA176-09.COI-5P	985259		BOLD:AAA2402	7/15/10		American Museum of Natural History		16981	Animalia	Chordata	Elasmobranchii	Carcharhiniformes	Sphyrnidae			Sphyrna	Sphyrna lewini		(Griffith & Smith, 1834)	Sphyrna lewini		species	Phaedra Doukakis														1/19/01					221	Madagascar	MG
EMADA177-09	103584	103584		EMADA177-09.COI-5P	985260		BOLD:AAA2402	7/15/10		American Museum of Natural History		16981	Animalia	Chordata	Elasmobranchii	Carcharhiniformes	Sphyrnidae			Sphyrna	Sphyrna lewini		(Griffith & Smith, 1834)	Sphyrna lewini		species	Phaedra Doukakis														1/20/01					221	Madagascar	MG
EMADA181-09	103595	103595		EMADA181-09.COI-5P	985264		BOLD:AAA2402	7/15/10		American Museum of Natural History		16981	Animalia	Chordata	Elasmobranchii	Carcharhiniformes	Sphyrnidae			Sphyrna	Sphyrna lewini		(Griffith & Smith, 1834)	Sphyrna lewini		species	Phaedra Doukakis														1/24/01					221	Madagascar	MG
EMADA183-09	103598	103598		EMADA183-09.COI-5P	985266		BOLD:AAA2402	7/15/10		American Museum of Natural History		16981	Animalia	Chordata	Elasmobranchii	Carcharhiniformes	Sphyrnidae			Sphyrna	Sphyrna lewini		(Griffith & Smith, 1834)	Sphyrna lewini		species	Phaedra Doukakis																			221	Madagascar	MG
EMADA185-09	103600	103600		EMADA185-09.COI-5P	985268		BOLD:AAA2402	7/15/10		American Museum of Natural History		16981	Animalia	Chordata	Elasmobranchii	Carcharhiniformes	Sphyrnidae			Sphyrna	Sphyrna lewini		(Griffith & Smith, 1834)	Sphyrna lewini		species	Phaedra Doukakis														2/9/01					547	Madagascar	MG	Toamasina
EMADA186-09	103601	103601		EMADA186-09.COI-5P	985269		BOLD:AAA2402	7/15/10		American Museum of Natural History		16981	Animalia	Chordata	Elasmobranchii	Carcharhiniformes	Sphyrnidae			Sphyrna	Sphyrna lewini		(Griffith & Smith, 1834)	Sphyrna lewini		species	Phaedra Doukakis														2/9/01					221	Madagascar	MG
EMADA187-09	103602	103602		EMADA187-09.COI-5P	985270		BOLD:AAA2402	7/15/10		American Museum of Natural History		16981	Animalia	Chordata	Elasmobranchii	Carcharhiniformes	Sphyrnidae			Sphyrna	Sphyrna lewini		(Griffith & Smith, 1834)	Sphyrna lewini		species	Phaedra Doukakis														2/9/01					221	Madagascar	MG
EMADA188-09	103604	103604		EMADA188-09.COI-5P	985271		BOLD:AAA2402	7/15/10		American Museum of Natural History		16981	Animalia	Chordata	Elasmobranchii	Carcharhiniformes	Sphyrnidae			Sphyrna	Sphyrna lewini		(Griffith & Smith, 1834)	Sphyrna lewini		species	Phaedra Doukakis														2/1/01					221	Madagascar	MG
EMADA191-09	103611	103611		EMADA191-09.COI-5P	985274		BOLD:AAA2402	7/15/10		American Museum of Natural History		16981	Animalia	Chordata	Elasmobranchii	Carcharhiniformes	Sphyrnidae			Sphyrna	Sphyrna lewini		(Griffith & Smith, 1834)	Sphyrna lewini		species	Phaedra Doukakis														3/27/01					221	Madagascar	MG
EMADA192-09	103612	103612		EMADA192-09.COI-5P	985275		BOLD:AAA2402	7/15/10		American Museum of Natural History		16981	Animalia	Chordata	Elasmobranchii	Carcharhiniformes	Sphyrnidae			Sphyrna	Sphyrna lewini		(Griffith & Smith, 1834)	Sphyrna lewini		species	Phaedra Doukakis														3/27/01					221	Madagascar	MG
EMADA194-09	103614	103614		EMADA194-09.COI-5P	985277		BOLD:AAA2402	7/15/10		American Museum of Natural History		16981	Animalia	Chordata	Elasmobranchii	Carcharhiniformes	Sphyrnidae			Sphyrna	Sphyrna lewini		(Griffith & Smith, 1834)	Sphyrna lewini		species	Phaedra Doukakis														3/29/01					221	Madagascar	MG
EMADA195-09	103615	103615		EMADA195-09.COI-5P	985278		BOLD:AAA2402	7/15/10		American Museum of Natural History		16981	Animalia	Chordata	Elasmobranchii	Carcharhiniformes	Sphyrnidae			Sphyrna	Sphyrna lewini		(Griffith & Smith, 1834)	Sphyrna lewini		species	Phaedra Doukakis														3/29/01					221	Madagascar	MG
EMADA202-09	108217	108217		EMADA202-09.COI-5P	985285		BOLD:AAA2402	7/15/10		American Museum of Natural History		16981	Animalia	Chordata	Elasmobranchii	Carcharhiniformes	Sphyrnidae			Sphyrna	Sphyrna lewini		(Griffith & Smith, 1834)	Sphyrna lewini		species	Phaedra Doukakis																			547	Madagascar	MG	Toamasina
EMADA203-09	108218	108218		EMADA203-09.COI-5P	985286		BOLD:AAA2402	7/15/10		American Museum of Natural History		16981	Animalia	Chordata	Elasmobranchii	Carcharhiniformes	Sphyrnidae			Sphyrna	Sphyrna lewini		(Griffith & Smith, 1834)	Sphyrna lewini		species	Phaedra Doukakis																			547	Madagascar	MG	Toamasina
EMADA204-09	108219	108219		EMADA204-09.COI-5P	985287		BOLD:AAA2402	7/15/10		American Museum of Natural History		16981	Animalia	Chordata	Elasmobranchii	Carcharhiniformes	Sphyrnidae			Sphyrna	Sphyrna lewini		(Griffith & Smith, 1834)	Sphyrna lewini		species	Phaedra Doukakis																			547	Madagascar	MG	Toamasina
EMADA206-09	108222	108222		EMADA206-09.COI-5P	985289		BOLD:AAA2402	7/15/10		American Museum of Natural History		16981	Animalia	Chordata	Elasmobranchii	Carcharhiniformes	Sphyrnidae			Sphyrna	Sphyrna lewini		(Griffith & Smith, 1834)	Sphyrna lewini		species	Phaedra Doukakis																			547	Madagascar	MG	Toamasina
EMADA207-09	108223	108223		EMADA207-09.COI-5P	985290		BOLD:AAA2402	7/15/10		American Museum of Natural History		16981	Animalia	Chordata	Elasmobranchii	Carcharhiniformes	Sphyrnidae			Sphyrna	Sphyrna lewini		(Griffith & Smith, 1834)	Sphyrna lewini		species	Phaedra Doukakis																			547	Madagascar	MG	Toamasina
EMADA208-09	108224	108224		EMADA208-09.COI-5P	985291		BOLD:AAA2402	7/15/10		American Museum of Natural History		16981	Animalia	Chordata	Elasmobranchii	Carcharhiniformes	Sphyrnidae			Sphyrna	Sphyrna lewini		(Griffith & Smith, 1834)	Sphyrna lewini		species	Phaedra Doukakis																			547	Madagascar	MG	Toamasina
EMADA210-09	108230	108230		EMADA210-09.COI-5P	985293		BOLD:AAA2402	7/15/10		American Museum of Natural History		16981	Animalia	Chordata	Elasmobranchii	Carcharhiniformes	Sphyrnidae			Sphyrna	Sphyrna lewini		(Griffith & Smith, 1834)	Sphyrna lewini		species	Phaedra Doukakis																			547	Madagascar	MG	Toamasina
EMADA211-09	108249	108249		EMADA211-09.COI-5P	985294		BOLD:AAA2402	7/15/10		American Museum of Natural History		16981	Animalia	Chordata	Elasmobranchii	Carcharhiniformes	Sphyrnidae			Sphyrna	Sphyrna lewini		(Griffith & Smith, 1834)	Sphyrna lewini		species	Phaedra Doukakis																			547	Madagascar	MG	Toamasina
EMADA213-09	108254	108254		EMADA213-09.COI-5P	985296		BOLD:AAA2402	7/15/10		American Museum of Natural History		16981	Animalia	Chordata	Elasmobranchii	Carcharhiniformes	Sphyrnidae			Sphyrna	Sphyrna lewini		(Griffith & Smith, 1834)	Sphyrna lewini		species	Phaedra Doukakis																			547	Madagascar	MG	Toamasina
EMADA214-09	108256	108256		EMADA214-09.COI-5P	985297		BOLD:AAA2402	7/15/10		American Museum of Natural History		16981	Animalia	Chordata	Elasmobranchii	Carcharhiniformes	Sphyrnidae			Sphyrna	Sphyrna lewini		(Griffith & Smith, 1834)	Sphyrna lewini		species	Phaedra Doukakis																			547	Madagascar	MG	Toamasina
EMADA216-09	108261	108261		EMADA216-09.COI-5P	985299		BOLD:AAA2402	7/15/10		American Museum of Natural History		16981	Animalia	Chordata	Elasmobranchii	Carcharhiniformes	Sphyrnidae			Sphyrna	Sphyrna lewini		(Griffith & Smith, 1834)	Sphyrna lewini		species	Phaedra Doukakis																			547	Madagascar	MG	Toamasina
EMADA217-09	108262	108262		EMADA217-09.COI-5P	985300		BOLD:AAA2402	7/15/10		American Museum of Natural History		16981	Animalia	Chordata	Elasmobranchii	Carcharhiniformes	Sphyrnidae			Sphyrna	Sphyrna lewini		(Griffith & Smith, 1834)	Sphyrna lewini		species	Phaedra Doukakis																			547	Madagascar	MG	Toamasina
EMADA218-09	108268	108268		EMADA218-09.COI-5P	985301		BOLD:AAA2402	7/15/10		American Museum of Natural History		16981	Animalia	Chordata	Elasmobranchii	Carcharhiniformes	Sphyrnidae			Sphyrna	Sphyrna lewini		(Griffith & Smith, 1834)	Sphyrna lewini		species	Phaedra Doukakis																			547	Madagascar	MG	Toamasina
ESHKD095-07	07-GHRI-0834	Stib OC-68	SOSFSC:Sphyrna tiburo OC-68	ESHKD095-07.COI-5P	694816		BOLD:ADK7234	12/19/17		Save Our Seas Foundation, Shark Conservation Consortium		72062	Animalia	Chordata	Elasmobranchii	Carcharhiniformes	Sphyrnidae			Sphyrna	Sphyrna tiburo		Linnaeus, 1758	Sphyrna tiburo		species				M			FAO-31													112	Mexico	MX
ESHKD096-07	07-GHRI-0835	Stib OC-69	SOSFSC:Sphyrna tiburo OC-69	ESHKD096-07.COI-5P	694817		BOLD:ADK7234	12/19/17		Save Our Seas Foundation, Shark Conservation Consortium		72062	Animalia	Chordata	Elasmobranchii	Carcharhiniformes	Sphyrnidae			Sphyrna	Sphyrna tiburo		Linnaeus, 1758	Sphyrna tiburo		species							FAO-31													112	Mexico	MX
ESHKD097-07	07-GHRI-0836	Stib OC-71	SOSFSC:Sphyrna tiburo OC-71	ESHKD097-07.COI-5P	694818		BOLD:ADK7234	12/19/17		Save Our Seas Foundation, Shark Conservation Consortium		72062	Animalia	Chordata	Elasmobranchii	Carcharhiniformes	Sphyrnidae			Sphyrna	Sphyrna tiburo		Linnaeus, 1758	Sphyrna tiburo		species				M			FAO-31													112	Mexico	MX
ESHKD098-07	07-GHRI-0837	Stib OC-72	SOSFSC:Sphyrna tiburo OC-72	ESHKD098-07.COI-5P	694819		BOLD:ADK7234	12/19/17		Save Our Seas Foundation, Shark Conservation Consortium		72062	Animalia	Chordata	Elasmobranchii	Carcharhiniformes	Sphyrnidae			Sphyrna	Sphyrna tiburo		Linnaeus, 1758	Sphyrna tiburo		species				M			FAO-31													112	Mexico	MX
EWHHS001-06	06-GHRI-0001	OC-5	SOSFSC:Sphyrna zygaena OC-5	EWHHS001-06.COI-5P	252077		BOLD:AAA6753	7/15/10		Save Our Seas Foundation, Shark Conservation Consortium		16977	Animalia	Chordata	Elasmobranchii	Carcharhiniformes	Sphyrnidae			Sphyrna	Sphyrna zygaena		Linnaeus, 1758	Sphyrna zygaena		species							FAO-77													112	Mexico	MX
EWHHS002-06	06-GHRI-0002	OC-11	SOSFSC:Sphyrna zygaena OC-11	EWHHS002-06.COI-5P	252078		BOLD:AAA6753	7/15/10		Save Our Seas Foundation, Shark Conservation Consortium		16977	Animalia	Chordata	Elasmobranchii	Carcharhiniformes	Sphyrnidae			Sphyrna	Sphyrna zygaena		Linnaeus, 1758	Sphyrna zygaena		species							FAO-61								4/11/00					4128	Taiwan	TW
EWHHS003-06	06-GHRI-0003	OC-22	SOSFSC:Sphyrna zygaena OC-22	EWHHS003-06.COI-5P	252079		BOLD:AAA6753	7/15/10		Save Our Seas Foundation, Shark Conservation Consortium		16977	Animalia	Chordata	Elasmobranchii	Carcharhiniformes	Sphyrnidae			Sphyrna	Sphyrna zygaena		Linnaeus, 1758	Sphyrna zygaena		species							FAO-21								6/8/00
EWHHS004-06	06-GHRI-0004	OC-32	SOSFSC:Sphyrna zygaena OC-32	EWHHS004-06.COI-5P	252080		BOLD:AAA6753	7/15/10		Save Our Seas Foundation, Shark Conservation Consortium		16977	Animalia	Chordata	Elasmobranchii	Carcharhiniformes	Sphyrnidae			Sphyrna	Sphyrna zygaena		Linnaeus, 1758	Sphyrna zygaena		species							FAO-81								3/26/02					371	Australia	AU	New South Wales
EWHHS005-06	06-GHRI-0005	OC-37	SOSFSC:Sphyrna zygaena OC-37	EWHHS005-06.COI-5P	252081		BOLD:AAA6753	7/15/10		Save Our Seas Foundation, Shark Conservation Consortium		16977	Animalia	Chordata	Elasmobranchii	Carcharhiniformes	Sphyrnidae			Sphyrna	Sphyrna zygaena		Linnaeus, 1758	Sphyrna zygaena		species							FAO-34								9/4/03					2610	Ivory Coast	CI
EMADA220-09	108275	108275		EMADA220-09.COI-5P	985303		BOLD:AAA2402	7/15/10		American Museum of Natural History		16981	Animalia	Chordata	Elasmobranchii	Carcharhiniformes	Sphyrnidae			Sphyrna	Sphyrna lewini		(Griffith & Smith, 1834)	Sphyrna lewini		species	Phaedra Doukakis																			547	Madagascar	MG	Toamasina
EMADA221-09	108276	108276		EMADA221-09.COI-5P	985304		BOLD:AAA2402	7/15/10		American Museum of Natural History		16981	Animalia	Chordata	Elasmobranchii	Carcharhiniformes	Sphyrnidae			Sphyrna	Sphyrna lewini		(Griffith & Smith, 1834)	Sphyrna lewini		species	Phaedra Doukakis																			547	Madagascar	MG	Toamasina
EMADA222-09	108278	108278		EMADA222-09.COI-5P	985305		BOLD:AAA2402	7/15/10		American Museum of Natural History		16981	Animalia	Chordata	Elasmobranchii	Carcharhiniformes	Sphyrnidae			Sphyrna	Sphyrna lewini		(Griffith & Smith, 1834)	Sphyrna lewini		species	Phaedra Doukakis																			547	Madagascar	MG	Toamasina
EMADA223-09	110525	110525		EMADA223-09.COI-5P	985306		BOLD:AAA2402	7/15/10		American Museum of Natural History		16981	Animalia	Chordata	Elasmobranchii	Carcharhiniformes	Sphyrnidae			Sphyrna	Sphyrna lewini		(Griffith & Smith, 1834)	Sphyrna lewini		species	Phaedra Doukakis																			547	Madagascar	MG	Toamasina
EWHHS009-06	06-GHRI-0009	OC-62	SOSFSC:Sphyrna lewini OC-62	EWHHS009-06.COI-5P	252085		BOLD:AAA2402	7/15/10		Save Our Seas Foundation, Shark Conservation Consortium		16981	Animalia	Chordata	Elasmobranchii	Carcharhiniformes	Sphyrnidae			Sphyrna	Sphyrna lewini		(Griffith & Smith, 1834)	Sphyrna lewini		species							FAO-51								8/23/00					221	Madagascar	MG
EWHHS011-06	06-GHRI-0011	OC-3	SOSFSC:Sphyrna mokarran OC-3	EWHHS011-06.COI-5P	252087		BOLD:AAA7684	7/15/10		Save Our Seas Foundation, Shark Conservation Consortium		55546	Animalia	Chordata	Elasmobranchii	Carcharhiniformes	Sphyrnidae			Sphyrna	Sphyrna mokarran		Ruppell, 1837	Sphyrna mokarran		species							FAO-31								9/20/95
EWHHS012-06	06-GHRI-0012	OC-4	SOSFSC:Sphyrna mokarran OC-4	EWHHS012-06.COI-5P	252088		BOLD:AAA7684	7/15/10		Save Our Seas Foundation, Shark Conservation Consortium		55546	Animalia	Chordata	Elasmobranchii	Carcharhiniformes	Sphyrnidae			Sphyrna	Sphyrna mokarran		Ruppell, 1837	Sphyrna mokarran		species							FAO-31	Atlantic							6/17/05					222	Atlantic Ocean
EWHHS013-06	06-GHRI-0013	OC-8	SOSFSC:Sphyrna mokarran OC-8	EWHHS013-06.COI-5P	252089		BOLD:AAA7684	7/15/10		Save Our Seas Foundation, Shark Conservation Consortium		55546	Animalia	Chordata	Elasmobranchii	Carcharhiniformes	Sphyrnidae			Sphyrna	Sphyrna mokarran		Ruppell, 1837	Sphyrna mokarran		species							FAO-57													107	Australia	AU
EWHHS014-06	06-GHRI-0014	OC-15	SOSFSC:Sphyrna mokarran OC-15	EWHHS014-06.COI-5P	252090		BOLD:AAA7684	7/15/10		Save Our Seas Foundation, Shark Conservation Consortium		55546	Animalia	Chordata	Elasmobranchii	Carcharhiniformes	Sphyrnidae			Sphyrna	Sphyrna mokarran		Ruppell, 1837	Sphyrna mokarran		species							FAO-81								3/11/02					371	Australia	AU	New South Wales
EWHHS015-06	06-GHRI-0015	OC-17	SOSFSC:Sphyrna mokarran OC-17	EWHHS015-06.COI-5P	252091		BOLD:AAA7684	7/15/10		Save Our Seas Foundation, Shark Conservation Consortium		55546	Animalia	Chordata	Elasmobranchii	Carcharhiniformes	Sphyrnidae			Sphyrna	Sphyrna mokarran		Ruppell, 1837	Sphyrna mokarran		species							FAO-51								11/1/02					1038	United Arab Emirates	AE
EWHHS018-06	06-GHRI-0016	OC-1	SOSFSC:Sphyrna zygaena OC-1	EWHHS018-06.COI-5P	262498		BOLD:AAA6753	7/15/10		Save Our Seas Foundation, Shark Conservation Consortium		16977	Animalia	Chordata	Elasmobranchii	Carcharhiniformes	Sphyrnidae			Sphyrna	Sphyrna zygaena		Linnaeus, 1758	Sphyrna zygaena		species							FAO-77	Tube #16							7/1/99					112	Mexico	MX
EWHHS019-06	06-GHRI-0017	OC-2	SOSFSC:Sphyrna zygaena OC-2	EWHHS019-06.COI-5P	262499		BOLD:AAA6753	7/15/10		Save Our Seas Foundation, Shark Conservation Consortium		16977	Animalia	Chordata	Elasmobranchii	Carcharhiniformes	Sphyrnidae			Sphyrna	Sphyrna zygaena		Linnaeus, 1758	Sphyrna zygaena		species							FAO-77	Tube #17							7/1/99					112	Mexico	MX
EWHHS020-06	06-GHRI-0018	OC-3	SOSFSC:Sphyrna zygaena OC-3	EWHHS020-06.COI-5P	262500		BOLD:AAA6753	7/15/10		Save Our Seas Foundation, Shark Conservation Consortium		16977	Animalia	Chordata	Elasmobranchii	Carcharhiniformes	Sphyrnidae			Sphyrna	Sphyrna zygaena		Linnaeus, 1758	Sphyrna zygaena		species							FAO-77	Tube #18							7/1/99					112	Mexico	MX
EWHHS021-06	06-GHRI-0019	OC-8	SOSFSC:Sphyrna zygaena OC-8	EWHHS021-06.COI-5P	262501		BOLD:AAA6753	7/15/10		Save Our Seas Foundation, Shark Conservation Consortium		16977	Animalia	Chordata	Elasmobranchii	Carcharhiniformes	Sphyrnidae			Sphyrna	Sphyrna zygaena		Linnaeus, 1758	Sphyrna zygaena		species						I	FAO-61	Tube #19							4/10/99					4128	Taiwan	TW
EWHHS022-06	06-GHRI-0020	OC-9	SOSFSC:Sphyrna zygaena OC-9	EWHHS022-06.COI-5P	262502		BOLD:AAA6753	7/15/10		Save Our Seas Foundation, Shark Conservation Consortium		16977	Animalia	Chordata	Elasmobranchii	Carcharhiniformes	Sphyrnidae			Sphyrna	Sphyrna zygaena		Linnaeus, 1758	Sphyrna zygaena		species				F		A	FAO-61	Tube #20							4/10/99					4128	Taiwan	TW
EWHHS023-06	06-GHRI-0021	OC-12	SOSFSC:Sphyrna zygaena OC-12	EWHHS023-06.COI-5P	262503		BOLD:AAA6753	7/15/10		Save Our Seas Foundation, Shark Conservation Consortium		16977	Animalia	Chordata	Elasmobranchii	Carcharhiniformes	Sphyrnidae			Sphyrna	Sphyrna zygaena		Linnaeus, 1758	Sphyrna zygaena		species				F		A	FAO-61	Tube #21							4/13/99					4128	Taiwan	TW
EWHHS024-06	06-GHRI-0022	OC-24	SOSFSC:Sphyrna zygaena OC-24	EWHHS024-06.COI-5P	262504		BOLD:AAA6753	7/15/10		Save Our Seas Foundation, Shark Conservation Consortium		16977	Animalia	Chordata	Elasmobranchii	Carcharhiniformes	Sphyrnidae			Sphyrna	Sphyrna zygaena		Linnaeus, 1758	Sphyrna zygaena		species				F			FAO-81	Tube #22							11/22/01					371	Australia	AU	New South Wales
EWHHS025-06	06-GHRI-0023	OC-25	SOSFSC:Sphyrna zygaena OC-25	EWHHS025-06.COI-5P	262505		BOLD:AAA6753	7/15/10		Save Our Seas Foundation, Shark Conservation Consortium		16977	Animalia	Chordata	Elasmobranchii	Carcharhiniformes	Sphyrnidae			Sphyrna	Sphyrna zygaena		Linnaeus, 1758	Sphyrna zygaena		species							FAO-81	Tube #23							9/14/00					371	Australia	AU	New South Wales
EWHHS026-06	06-GHRI-0024	OC-26	SOSFSC:Sphyrna zygaena OC-26	EWHHS026-06.COI-5P	262506		BOLD:AAA6753	7/15/10		Save Our Seas Foundation, Shark Conservation Consortium		16977	Animalia	Chordata	Elasmobranchii	Carcharhiniformes	Sphyrnidae			Sphyrna	Sphyrna zygaena		Linnaeus, 1758	Sphyrna zygaena		species							FAO-81	Tube #24							1/11/02					371	Australia	AU	New South Wales
EWHHS027-06	06-GHRI-0025	OC-36	SOSFSC:Sphyrna zygaena OC-36	EWHHS027-06.COI-5P	262507		BOLD:AAA6753	7/15/10		Save Our Seas Foundation, Shark Conservation Consortium		16977	Animalia	Chordata	Elasmobranchii	Carcharhiniformes	Sphyrnidae			Sphyrna	Sphyrna zygaena		Linnaeus, 1758	Sphyrna zygaena		species							FAO-34	Tube #25												2610	Ivory Coast	CI
EWHHS028-06	06-GHRI-0026	OC-38	SOSFSC:Sphyrna zygaena OC-38	EWHHS028-06.COI-5P	262508		BOLD:AAA6753	7/15/10		Save Our Seas Foundation, Shark Conservation Consortium		16977	Animalia	Chordata	Elasmobranchii	Carcharhiniformes	Sphyrnidae			Sphyrna	Sphyrna zygaena		Linnaeus, 1758	Sphyrna zygaena		species							FAO-34	Tube #26												2610	Ivory Coast	CI
EWHHS029-06	06-GHRI-0027	OC-39	SOSFSC:Sphyrna zygaena OC-39	EWHHS029-06.COI-5P	262509		BOLD:AAA6753	7/15/10		Save Our Seas Foundation, Shark Conservation Consortium		16977	Animalia	Chordata	Elasmobranchii	Carcharhiniformes	Sphyrnidae			Sphyrna	Sphyrna zygaena		Linnaeus, 1758	Sphyrna zygaena		species							FAO-34	Tube #27												2610	Ivory Coast	CI
EWHHS030-06	06-GHRI-0028	OC-46	SOSFSC:Sphyrna zygaena OC-46	EWHHS030-06.COI-5P	262510		BOLD:AAA6753	7/15/10		Save Our Seas Foundation, Shark Conservation Consortium		16977	Animalia	Chordata	Elasmobranchii	Carcharhiniformes	Sphyrnidae			Sphyrna	Sphyrna zygaena		Linnaeus, 1758	Sphyrna zygaena		species							FAO-41	Tube #28												147	Brazil	BR
EWHHS031-06	06-GHRI-0029	OC-47	SOSFSC:Sphyrna zygaena OC-47	EWHHS031-06.COI-5P	262511		BOLD:AAA6753	7/15/10		Save Our Seas Foundation, Shark Conservation Consortium		16977	Animalia	Chordata	Elasmobranchii	Carcharhiniformes	Sphyrnidae			Sphyrna	Sphyrna zygaena		Linnaeus, 1758	Sphyrna zygaena		species							FAO-41	Tube #29												147	Brazil	BR
EWHHS032-06	06-GHRI-0030	OC-48	SOSFSC:Sphyrna zygaena OC-48	EWHHS032-06.COI-5P	262512		BOLD:AAA6753	7/15/10		Save Our Seas Foundation, Shark Conservation Consortium		16977	Animalia	Chordata	Elasmobranchii	Carcharhiniformes	Sphyrnidae			Sphyrna	Sphyrna zygaena		Linnaeus, 1758	Sphyrna zygaena		species							FAO-41	Tube #30												147	Brazil	BR
EWHHS064-06	06-GHRI-0062	OC-63	SOSFSC:Sphyrna lewini OC-63	EWHHS064-06.COI-5P	262544		BOLD:AAA2402	7/15/10		Save Our Seas Foundation, Shark Conservation Consortium		16981	Animalia	Chordata	Elasmobranchii	Carcharhiniformes	Sphyrnidae			Sphyrna	Sphyrna lewini		(Griffith & Smith, 1834)	Sphyrna lewini		species							FAO-51	Tube #62							8/25/00					221	Madagascar	MG
EWHHS065-06	06-GHRI-0063	OC-64	SOSFSC:Sphyrna lewini OC-64	EWHHS065-06.COI-5P	262545		BOLD:AAA2402	7/15/10		Save Our Seas Foundation, Shark Conservation Consortium		16981	Animalia	Chordata	Elasmobranchii	Carcharhiniformes	Sphyrnidae			Sphyrna	Sphyrna lewini		(Griffith & Smith, 1834)	Sphyrna lewini		species							FAO-51	Tube #63							8/25/00					221	Madagascar	MG
EWHHS066-06	06-GHRI-0064	OC-65	SOSFSC:Sphyrna lewini OC-65	EWHHS066-06.COI-5P	262546		BOLD:AAA2402	7/15/10		Save Our Seas Foundation, Shark Conservation Consortium		16981	Animalia	Chordata	Elasmobranchii	Carcharhiniformes	Sphyrnidae			Sphyrna	Sphyrna lewini		(Griffith & Smith, 1834)	Sphyrna lewini		species							FAO-51	Tube #64							8/25/00					221	Madagascar	MG
EWHHS167-07	07-GHRI-0236	Mad. 103630	SOSFSC:Sphyrna lewini Mad. 103630	EWHHS167-07.COI-5P	565192		BOLD:AAA2402	7/15/10		Save Our Seas Foundation, Shark Conservation Consortium		16981	Animalia	Chordata	Elasmobranchii	Carcharhiniformes	Sphyrnidae			Sphyrna	Sphyrna lewini		(Griffith & Smith, 1834)	Sphyrna lewini		species							FAO-51													221	Madagascar	MG
EWHHS168-07	07-GHRI-0237	Mad. 103631	SOSFSC:Sphyrna lewini Mad. 103631	EWHHS168-07.COI-5P	565193		BOLD:AAA2402	7/15/10		Save Our Seas Foundation, Shark Conservation Consortium		16981	Animalia	Chordata	Elasmobranchii	Carcharhiniformes	Sphyrnidae			Sphyrna	Sphyrna lewini		(Griffith & Smith, 1834)	Sphyrna lewini		species							FAO-51													221	Madagascar	MG
EWHHS169-07	07-GHRI-0238	Mad. 103632	SOSFSC:Sphyrna lewini Mad. 103632	EWHHS169-07.COI-5P	565194		BOLD:AAA2402	7/15/10		Save Our Seas Foundation, Shark Conservation Consortium		16981	Animalia	Chordata	Elasmobranchii	Carcharhiniformes	Sphyrnidae			Sphyrna	Sphyrna lewini		(Griffith & Smith, 1834)	Sphyrna lewini		species							FAO-51													221	Madagascar	MG
EWHHS171-07	07-GHRI-0240	Mad. 103640	SOSFSC:Sphyrna lewini Mad. 103640	EWHHS171-07.COI-5P	565196		BOLD:AAA2402	7/15/10		Save Our Seas Foundation, Shark Conservation Consortium		16981	Animalia	Chordata	Elasmobranchii	Carcharhiniformes	Sphyrnidae			Sphyrna	Sphyrna lewini		(Griffith & Smith, 1834)	Sphyrna lewini		species							FAO-51													221	Madagascar	MG
EWHHS172-07	07-GHRI-0241	Mad. 103647	SOSFSC:Sphyrna lewini Mad. 103647	EWHHS172-07.COI-5P	565197		BOLD:AAA2402	7/15/10		Save Our Seas Foundation, Shark Conservation Consortium		16981	Animalia	Chordata	Elasmobranchii	Carcharhiniformes	Sphyrnidae			Sphyrna	Sphyrna lewini		(Griffith & Smith, 1834)	Sphyrna lewini		species							FAO-51													221	Madagascar	MG
EWHHS173-07	07-GHRI-0242	Mad. 108211	SOSFSC:Sphyrna lewini Mad. 108211	EWHHS173-07.COI-5P	565198		BOLD:AAA2402	7/15/10		Save Our Seas Foundation, Shark Conservation Consortium		16981	Animalia	Chordata	Elasmobranchii	Carcharhiniformes	Sphyrnidae			Sphyrna	Sphyrna lewini		(Griffith & Smith, 1834)	Sphyrna lewini		species							FAO-51													221	Madagascar	MG
EWHHS174-07	07-GHRI-0243	Mad. 108220	SOSFSC:Sphyrna lewini Mad. 108220	EWHHS174-07.COI-5P	565199		BOLD:AAA2402	7/15/10		Save Our Seas Foundation, Shark Conservation Consortium		16981	Animalia	Chordata	Elasmobranchii	Carcharhiniformes	Sphyrnidae			Sphyrna	Sphyrna lewini		(Griffith & Smith, 1834)	Sphyrna lewini		species							FAO-51													221	Madagascar	MG
EWHHS175-07	07-GHRI-0244	Mad. 108226	SOSFSC:Sphyrna lewini Mad. 108226	EWHHS175-07.COI-5P	565200		BOLD:AAA2402	7/15/10		Save Our Seas Foundation, Shark Conservation Consortium		16981	Animalia	Chordata	Elasmobranchii	Carcharhiniformes	Sphyrnidae			Sphyrna	Sphyrna lewini		(Griffith & Smith, 1834)	Sphyrna lewini		species							FAO-51													221	Madagascar	MG
EWHHS176-07	07-GHRI-0245	Mad. 108227	SOSFSC:Sphyrna lewini Mad. 108227	EWHHS176-07.COI-5P	565201		BOLD:AAA2402	7/15/10		Save Our Seas Foundation, Shark Conservation Consortium		16981	Animalia	Chordata	Elasmobranchii	Carcharhiniformes	Sphyrnidae			Sphyrna	Sphyrna lewini		(Griffith & Smith, 1834)	Sphyrna lewini		species							FAO-51													221	Madagascar	MG
EWHHS177-07	07-GHRI-0246	Mad. 108231	SOSFSC:Sphyrna lewini Mad. 108231	EWHHS177-07.COI-5P	565202		BOLD:AAA2402	7/15/10		Save Our Seas Foundation, Shark Conservation Consortium		16981	Animalia	Chordata	Elasmobranchii	Carcharhiniformes	Sphyrnidae			Sphyrna	Sphyrna lewini		(Griffith & Smith, 1834)	Sphyrna lewini		species							FAO-51													221	Madagascar	MG
EWHHS178-07	07-GHRI-0247	Mad. 108232	SOSFSC:Sphyrna lewini Mad. 108232	EWHHS178-07.COI-5P	565203		BOLD:AAA2402	7/15/10		Save Our Seas Foundation, Shark Conservation Consortium		16981	Animalia	Chordata	Elasmobranchii	Carcharhiniformes	Sphyrnidae			Sphyrna	Sphyrna lewini		(Griffith & Smith, 1834)	Sphyrna lewini		species							FAO-51													221	Madagascar	MG
EWHHS179-07	07-GHRI-0248	Mad. 108233	SOSFSC:Sphyrna lewini Mad. 108233	EWHHS179-07.COI-5P	565204		BOLD:AAA2402	7/15/10		Save Our Seas Foundation, Shark Conservation Consortium		16981	Animalia	Chordata	Elasmobranchii	Carcharhiniformes	Sphyrnidae			Sphyrna	Sphyrna lewini		(Griffith & Smith, 1834)	Sphyrna lewini		species							FAO-51													221	Madagascar	MG
EWHHS180-07	07-GHRI-0249	Mad. 108242	SOSFSC:Sphyrna lewini Mad. 108242	EWHHS180-07.COI-5P	565205		BOLD:AAA2402	7/15/10		Save Our Seas Foundation, Shark Conservation Consortium		16981	Animalia	Chordata	Elasmobranchii	Carcharhiniformes	Sphyrnidae			Sphyrna	Sphyrna lewini		(Griffith & Smith, 1834)	Sphyrna lewini		species							FAO-51													221	Madagascar	MG
EWHHS181-07	07-GHRI-0250	Mad. 108243	SOSFSC:Sphyrna lewini Mad. 108243	EWHHS181-07.COI-5P	565206		BOLD:AAA2402	7/15/10		Save Our Seas Foundation, Shark Conservation Consortium		16981	Animalia	Chordata	Elasmobranchii	Carcharhiniformes	Sphyrnidae			Sphyrna	Sphyrna lewini		(Griffith & Smith, 1834)	Sphyrna lewini		species							FAO-51													221	Madagascar	MG
EWHHS182-07	07-GHRI-0251	Mad. 108246	SOSFSC:Sphyrna lewini Mad. 108246	EWHHS182-07.COI-5P	565207		BOLD:AAA2402	7/15/10		Save Our Seas Foundation, Shark Conservation Consortium		16981	Animalia	Chordata	Elasmobranchii	Carcharhiniformes	Sphyrnidae			Sphyrna	Sphyrna lewini		(Griffith & Smith, 1834)	Sphyrna lewini		species							FAO-51													221	Madagascar	MG
EWHHS183-07	07-GHRI-0252	Mad. 108247	SOSFSC:Sphyrna lewini Mad. 108247	EWHHS183-07.COI-5P	565208		BOLD:AAA2402	7/15/10		Save Our Seas Foundation, Shark Conservation Consortium		16981	Animalia	Chordata	Elasmobranchii	Carcharhiniformes	Sphyrnidae			Sphyrna	Sphyrna lewini		(Griffith & Smith, 1834)	Sphyrna lewini		species							FAO-51													221	Madagascar	MG
EWHHS184-07	07-GHRI-0253	Mad. 108258	SOSFSC:Sphyrna lewini Mad. 108258	EWHHS184-07.COI-5P	565209		BOLD:AAA2402	7/15/10		Save Our Seas Foundation, Shark Conservation Consortium		16981	Animalia	Chordata	Elasmobranchii	Carcharhiniformes	Sphyrnidae			Sphyrna	Sphyrna lewini		(Griffith & Smith, 1834)	Sphyrna lewini		species							FAO-51													221	Madagascar	MG
EWHHS185-07	07-GHRI-0254	Mad. 110570	SOSFSC:Sphyrna lewini Mad. 110570	EWHHS185-07.COI-5P	565210		BOLD:AAA2402	7/15/10		Save Our Seas Foundation, Shark Conservation Consortium		16981	Animalia	Chordata	Elasmobranchii	Carcharhiniformes	Sphyrnidae			Sphyrna	Sphyrna lewini		(Griffith & Smith, 1834)	Sphyrna lewini		species							FAO-51													221	Madagascar	MG
IRREK010-08	GN2010	GA-6		IRREK010-08.COI-5P	919253		BOLD:AAA2402	7/15/10		Florida State University		16981	Animalia	Chordata	Elasmobranchii	Carcharhiniformes	Sphyrnidae			Sphyrna	Sphyrna lewini		(Griffith & Smith, 1834)	Sphyrna lewini		species				F										Janine Caira						221	Madagascar	MG
PHANT500-08	GN1219	MG 3		PHANT500-08.COI-5P	922153		BOLD:AAA2402	7/15/10		Florida State University		16981	Animalia	Chordata	Elasmobranchii	Carcharhiniformes	Sphyrnidae			Sphyrna	Sphyrna lewini		(Griffith & Smith, 1834)	Sphyrna lewini		species																				221	Madagascar	MG
PHANT501-08	GN1220	MG 4		PHANT501-08.COI-5P	922154		BOLD:AAA2402	7/15/10		Florida State University		16981	Animalia	Chordata	Elasmobranchii	Carcharhiniformes	Sphyrnidae			Sphyrna	Sphyrna lewini		(Griffith & Smith, 1834)	Sphyrna lewini		species																				221	Madagascar	MG
SAIAD222-11	AV2010-034	AV2010-04	SAIAB 97415	SAIAD222-11.COI-5P	1845070	2/4/11	BOLD:AAA2402	7/15/10	SAIAB	South African Institute for Aquatic Biodiversity		16981	Animalia	Chordata	Elasmobranchii	Carcharhiniformes	Sphyrnidae			Sphyrna	Sphyrna lewini		(Griffith & Smith, 1834)	Sphyrna lewini		species	Elaine Heemstra							590 mm TL						E. Heemstra, P.C. Heemstra, T. Razafimanambina	4/30/10					549	Madagascar	MG	Toliara
EMADA171-07	07-EHKW-0280	Seraphin 189 - 110567		EMADA171-07.COI-5P	694702		BOLD:AAA2402	7/15/10		Centre for Biodiversity Genomics		16981	Animalia	Chordata	Elasmobranchii	Carcharhiniformes	Sphyrnidae			Sphyrna	Sphyrna lewini		(Griffith & Smith, 1834)	Sphyrna lewini		species				F			FAO-51								4/10/98					221	Madagascar	MG
JTF024-17	YSK07	YSK07	YSK07	JTF024-17.COI-5P	7603601	3/16/17	BOLD:AAA2403	7/15/10	NAJSH	Southeast Asian Fisheries Development Center (SEAFDEC/MFRDMD)		16981	Animalia	Chordata	Elasmobranchii	Carcharhiniformes	Sphyrnidae			Sphyrna	Sphyrna lewini		(Griffith & Smith, 1834)	Sphyrna lewini		species	Ahmad Ali			F						Anal Fin				SEAFDEC/MFRDMD	8/4/15					120	Malaysia	MY
JTF026-17	YSK11	YSK11	YSK11	JTF026-17.COI-5P	7603603	3/16/17	BOLD:AAA2403	7/15/10	NAJSH	Southeast Asian Fisheries Development Center (SEAFDEC/MFRDMD)		16981	Animalia	Chordata	Elasmobranchii	Carcharhiniformes	Sphyrnidae			Sphyrna	Sphyrna lewini		(Griffith & Smith, 1834)	Sphyrna lewini		species	Ahmad Ali			F						Anal Fin				SEAFDEC/MFRDMD	8/5/15					120	Malaysia	MY
JTF027-17	YSK12	YSK12	YSK12	JTF027-17.COI-5P	7603604	3/16/17	BOLD:AAA2403	7/15/10	NAJSH	Southeast Asian Fisheries Development Center (SEAFDEC/MFRDMD)		16981	Animalia	Chordata	Elasmobranchii	Carcharhiniformes	Sphyrnidae			Sphyrna	Sphyrna lewini		(Griffith & Smith, 1834)	Sphyrna lewini		species	Ahmad Ali			M						Anal Fin				SEAFDEC/MFRDMD	8/5/15					120	Malaysia	MY
JTF033-17	YPR35	YPR35	YPR35	JTF033-17.COI-5P	7603610	3/16/17	BOLD:AAA2402	7/15/10	NAJSH	Southeast Asian Fisheries Development Center (SEAFDEC/MFRDMD)		16981	Animalia	Chordata	Elasmobranchii	Carcharhiniformes	Sphyrnidae			Sphyrna	Sphyrna lewini		(Griffith & Smith, 1834)	Sphyrna lewini		species	Ahmad Ali									Anal Fin				SEAFDEC/MFRDMD	8/6/15					120	Malaysia	MY
JTF034-17	YKTN5	YKTN5	YKTN5	JTF034-17.COI-5P	7614008	3/22/17	BOLD:AAA2403	7/15/10	NAJ	Southeast Asian Fisheries Development Center (SEAFDEC/MFRDMD)		16981	Animalia	Chordata	Elasmobranchii	Carcharhiniformes	Sphyrnidae			Sphyrna	Sphyrna lewini		(Griffith & Smith, 1834)	Sphyrna lewini		species	Ahmad Ali			F										SEAFDEC/MFRDMD	4/17/14					405	Malaysia	MY	Pahang
JTF035-17	YKTN6	YKTN6	YKTN6	JTF035-17.COI-5P	7614009	3/22/17	BOLD:AAA2403	7/15/10	NAJ	Southeast Asian Fisheries Development Center (SEAFDEC/MFRDMD)		16981	Animalia	Chordata	Elasmobranchii	Carcharhiniformes	Sphyrnidae			Sphyrna	Sphyrna lewini		(Griffith & Smith, 1834)	Sphyrna lewini		species	Ahmad Ali			M										SEAFDEC/MFRDMD	4/17/14					405	Malaysia	MY	Pahang
JTF044-17	YKTN43	YKTN43	YKTN43	JTF044-17.COI-5P	7614018	3/22/17	BOLD:AAA2402	7/15/10	NAJ	Southeast Asian Fisheries Development Center (SEAFDEC/MFRDMD)		16981	Animalia	Chordata	Elasmobranchii	Carcharhiniformes	Sphyrnidae			Sphyrna	Sphyrna lewini		(Griffith & Smith, 1834)	Sphyrna lewini		species	Ahmad Ali			F										SEAFDEC/MFRDMD	4/17/14					405	Malaysia	MY	Pahang
JTF059-17	YKTN91	YKTN91	YKTN91	JTF059-17.COI-5P	7614033	3/22/17	BOLD:AAA2402	7/15/10	NAJ	Southeast Asian Fisheries Development Center (SEAFDEC/MFRDMD)		16981	Animalia	Chordata	Elasmobranchii	Carcharhiniformes	Sphyrnidae			Sphyrna	Sphyrna lewini		(Griffith & Smith, 1834)	Sphyrna lewini		species	Ahmad Ali			F										SEAFDEC/MFRDMD	5/8/14					405	Malaysia	MY	Pahang
EWHHS068-06	06-GHRI-0066	OC-88	SOSFSC:Sphyrna mokarran OC-88	EWHHS068-06.COI-5P	262548		BOLD:AAA7684	7/15/10		Save Our Seas Foundation, Shark Conservation Consortium		55546	Animalia	Chordata	Elasmobranchii	Carcharhiniformes	Sphyrnidae			Sphyrna	Sphyrna mokarran		Ruppell, 1837	Sphyrna mokarran		species							FAO-31	Tube #66							1/1/01
PHANT787-08	GN1718	8		PHANT787-08.COI-5P	922440		BOLD:AAA2402	7/15/10		Florida State University		16981	Animalia	Chordata	Elasmobranchii	Carcharhiniformes	Sphyrnidae			Sphyrna	Sphyrna lewini		(Griffith & Smith, 1834)	Sphyrna lewini		species				F										Scott Mycock & Rachael Cavenaugh						404	Malaysia	MY	Sabah
PHANT791-08	GN1722	12		PHANT791-08.COI-5P	922444		BOLD:AAA2402	7/15/10		Florida State University		16981	Animalia	Chordata	Elasmobranchii	Carcharhiniformes	Sphyrnidae			Sphyrna	Sphyrna lewini		(Griffith & Smith, 1834)	Sphyrna lewini		species				F										Scott Mycock & Rachael Cavenaugh						404	Malaysia	MY	Sabah
PHANT781-08	GN1711	1		PHANT781-08.COI-5P	922434		BOLD:AAA2403	7/15/10		Florida State University		16981	Animalia	Chordata	Elasmobranchii	Carcharhiniformes	Sphyrnidae			Sphyrna	Sphyrna lewini		(Griffith & Smith, 1834)	Sphyrna lewini		species				M										Scott Mycock & Rachael Cavenaugh						404	Malaysia	MY	Sabah
PHANT785-08	GN1715	5		PHANT785-08.COI-5P	922438		BOLD:AAA2403	7/15/10		Florida State University		16981	Animalia	Chordata	Elasmobranchii	Carcharhiniformes	Sphyrnidae			Sphyrna	Sphyrna lewini		(Griffith & Smith, 1834)	Sphyrna lewini		species				M										Scott Mycock & Rachael Cavenaugh						404	Malaysia	MY	Sabah
IRREK842-08	GN3098	BO-60		IRREK842-08.COI-5P	920085		BOLD:AAA2402	7/15/10		Florida State University		16981	Animalia	Chordata	Elasmobranchii	Carcharhiniformes	Sphyrnidae			Sphyrna	Sphyrna lewini		(Griffith & Smith, 1834)	Sphyrna lewini		species				F										Janine Caira						1329	Malaysia	MY	Sarawak
PHANT782-08	GN1712	2		PHANT782-08.COI-5P	922435		BOLD:AAA2403	7/15/10		Florida State University		16981	Animalia	Chordata	Elasmobranchii	Carcharhiniformes	Sphyrnidae			Sphyrna	Sphyrna lewini		(Griffith & Smith, 1834)	Sphyrna lewini		species				F										Scott Mycock & Rachael Cavenaugh						404	Malaysia	MY	Sabah
IRREK887-08	GN3143	SK#sz01		IRREK887-08.COI-5P	920130		BOLD:AAA6753	7/15/10		Florida State University		16977	Animalia	Chordata	Elasmobranchii	Carcharhiniformes	Sphyrnidae			Sphyrna	Sphyrna zygaena		Linnaeus, 1758	Sphyrna zygaena		species				F										Stephen Kaijura & Jose Castro						112	Mexico	MX
PHANT455-08	GN1130	BJ 668		PHANT455-08.COI-5P	922108					Florida State University		16977	Animalia	Chordata	Elasmobranchii	Carcharhiniformes	Sphyrnidae			Sphyrna	Sphyrna zygaena		Linnaeus, 1758	Sphyrna zygaena		species																				112	Mexico	MX
EWHHS006-06	06-GHRI-0006	OC-7	SOSFSC:Sphyrna lewini OC-7	EWHHS006-06.COI-5P	252082		BOLD:AAA2403	7/15/10		Save Our Seas Foundation, Shark Conservation Consortium		16981	Animalia	Chordata	Elasmobranchii	Carcharhiniformes	Sphyrnidae			Sphyrna	Sphyrna lewini		(Griffith & Smith, 1834)	Sphyrna lewini		species							FAO-77													112	Mexico	MX
EWHHS037-06	06-GHRI-0035	OC-6	SOSFSC:Sphyrna lewini OC-6	EWHHS037-06.COI-5P	262517		BOLD:AAA2403	7/15/10		Save Our Seas Foundation, Shark Conservation Consortium		16981	Animalia	Chordata	Elasmobranchii	Carcharhiniformes	Sphyrnidae			Sphyrna	Sphyrna lewini		(Griffith & Smith, 1834)	Sphyrna lewini		species				M			FAO-77	Tube #35							7/1/99					112	Mexico	MX
EWHHS038-06	06-GHRI-0036	OC-8	SOSFSC:Sphyrna lewini OC-8	EWHHS038-06.COI-5P	262518		BOLD:AAA2403	7/15/10		Save Our Seas Foundation, Shark Conservation Consortium		16981	Animalia	Chordata	Elasmobranchii	Carcharhiniformes	Sphyrnidae			Sphyrna	Sphyrna lewini		(Griffith & Smith, 1834)	Sphyrna lewini		species				M			FAO-77	Tube #36							7/1/99					112	Mexico	MX
EWHHS039-06	06-GHRI-0037	OC-9	SOSFSC:Sphyrna lewini OC-9	EWHHS039-06.COI-5P	262519		BOLD:AAA2403	7/15/10		Save Our Seas Foundation, Shark Conservation Consortium		16981	Animalia	Chordata	Elasmobranchii	Carcharhiniformes	Sphyrnidae			Sphyrna	Sphyrna lewini		(Griffith & Smith, 1834)	Sphyrna lewini		species				F			FAO-77	Tube #37							7/1/99					112	Mexico	MX
EWHHS040-06	06-GHRI-0038	OC-10	SOSFSC:Sphyrna lewini OC-10	EWHHS040-06.COI-5P	262520		BOLD:AAA2403	7/15/10		Save Our Seas Foundation, Shark Conservation Consortium		16981	Animalia	Chordata	Elasmobranchii	Carcharhiniformes	Sphyrnidae			Sphyrna	Sphyrna lewini		(Griffith & Smith, 1834)	Sphyrna lewini		species				F			FAO-77	Tube #38							7/1/99					112	Mexico	MX
EWHHS041-06	06-GHRI-0039	OC-11	SOSFSC:Sphyrna lewini OC-11	EWHHS041-06.COI-5P	262521		BOLD:AAA2403	7/15/10		Save Our Seas Foundation, Shark Conservation Consortium		16981	Animalia	Chordata	Elasmobranchii	Carcharhiniformes	Sphyrnidae			Sphyrna	Sphyrna lewini		(Griffith & Smith, 1834)	Sphyrna lewini		species				F			FAO-77	Tube #39							7/1/99					112	Mexico	MX
PHANT451-08	GN1123	BJ 789		PHANT451-08.COI-5P	922104		BOLD:AAA2403	7/15/10		Florida State University		16981	Animalia	Chordata	Elasmobranchii	Carcharhiniformes	Sphyrnidae			Sphyrna	Sphyrna lewini		(Griffith & Smith, 1834)	Sphyrna lewini		species				F																112	Mexico	MX
GBMNC58753-20	MN756425	MN756425		GBMNC58753-20.COI-5P	12448531	11/11/20				Mined from GenBank, NCBI		16981	Animalia	Chordata	Elasmobranchii	Carcharhiniformes	Sphyrnidae			Sphyrna	Sphyrna lewini		(Griffith & Smith, 1834)	Sphyrna lewini		species															1/1/18					112	Mexico	MX
GBMNE55763-22	ON920216		S5-OLC1-Fish1F	GBMNE55763-22.COI-5P	16351426	10/21/22	BOLD:AAA2402	7/15/10		Mined from GenBank, NCBI		16981	Animalia	Chordata	Elasmobranchii	Carcharhiniformes	Sphyrnidae			Sphyrna	Sphyrna lewini		(Griffith & Smith, 1834)	Sphyrna lewini		species															4/1/21					59	Nigeria	NG
EWHHS087-06	06-GHRI-0085	OC-9	SOSFSC:Sphyrna mokarran OC-9	EWHHS087-06.COI-5P	262567		BOLD:AAA7684	7/15/10		Save Our Seas Foundation, Shark Conservation Consortium		55546	Animalia	Chordata	Elasmobranchii	Carcharhiniformes	Sphyrnidae			Sphyrna	Sphyrna mokarran		Ruppell, 1837	Sphyrna mokarran		species							FAO-31	Tube #86												139	Bahamas	BS
EWHHS088-06	06-GHRI-0086	OC-11	SOSFSC:Sphyrna mokarran OC-11	EWHHS088-06.COI-5P	262568		BOLD:AAA7684	7/15/10		Save Our Seas Foundation, Shark Conservation Consortium		55546	Animalia	Chordata	Elasmobranchii	Carcharhiniformes	Sphyrnidae			Sphyrna	Sphyrna mokarran		Ruppell, 1837	Sphyrna mokarran		species				F			FAO-31	Tube #87							8/29/01					624	United States	US	Florida
EWHHS089-06	06-GHRI-0087	OC-12	SOSFSC:Sphyrna mokarran OC-12	EWHHS089-06.COI-5P	262569		BOLD:AAA7684	7/15/10		Save Our Seas Foundation, Shark Conservation Consortium		55546	Animalia	Chordata	Elasmobranchii	Carcharhiniformes	Sphyrnidae			Sphyrna	Sphyrna mokarran		Ruppell, 1837	Sphyrna mokarran		species							FAO-31	Tube #88							8/27/01					624	United States	US	Florida
EWHHS091-06	06-GHRI-0089	OC-22	SOSFSC:Sphyrna mokarran OC-22	EWHHS091-06.COI-5P	262571		BOLD:AAA7684	7/15/10		Save Our Seas Foundation, Shark Conservation Consortium		55546	Animalia	Chordata	Elasmobranchii	Carcharhiniformes	Sphyrnidae			Sphyrna	Sphyrna mokarran		Ruppell, 1837	Sphyrna mokarran		species							FAO-31	Tube #90							5/11/03					624	United States	US	Florida
EWHHS092-06	06-GHRI-0090	OC-23	SOSFSC:Sphyrna mokarran OC-23	EWHHS092-06.COI-5P	262572		BOLD:AAA7684	7/15/10		Save Our Seas Foundation, Shark Conservation Consortium		55546	Animalia	Chordata	Elasmobranchii	Carcharhiniformes	Sphyrnidae			Sphyrna	Sphyrna mokarran		Ruppell, 1837	Sphyrna mokarran		species							FAO-31	Tube #91
EWHHS093-06	06-GHRI-0091	OC-24	SOSFSC:Sphyrna mokarran OC-24	EWHHS093-06.COI-5P	262573		BOLD:AAA7684	7/15/10		Save Our Seas Foundation, Shark Conservation Consortium		55546	Animalia	Chordata	Elasmobranchii	Carcharhiniformes	Sphyrnidae			Sphyrna	Sphyrna mokarran		Ruppell, 1837	Sphyrna mokarran		species							FAO-31	Tube #92
EWHHS094-06	06-GHRI-0092	OC-48	SOSFSC:Sphyrna mokarran OC-48	EWHHS094-06.COI-5P	262574		BOLD:AAA7684	7/15/10		Save Our Seas Foundation, Shark Conservation Consortium		55546	Animalia	Chordata	Elasmobranchii	Carcharhiniformes	Sphyrnidae			Sphyrna	Sphyrna mokarran		Ruppell, 1837	Sphyrna mokarran		species							FAO-31	Tube #93												3363	North Atlantic Ocean		Gulf of Mexico
EWHHS095-06	06-GHRI-0093	OC-49	SOSFSC:Sphyrna mokarran OC-49	EWHHS095-06.COI-5P	262575		BOLD:AAA7684	7/15/10		Save Our Seas Foundation, Shark Conservation Consortium		55546	Animalia	Chordata	Elasmobranchii	Carcharhiniformes	Sphyrnidae			Sphyrna	Sphyrna mokarran		Ruppell, 1837	Sphyrna mokarran		species							FAO-31	Tube #94							3/19/04					3363	North Atlantic Ocean		Gulf of Mexico
EWHHS096-06	06-GHRI-0094	OC-50	SOSFSC:Sphyrna mokarran OC-50	EWHHS096-06.COI-5P	262576		BOLD:AAA7684	7/15/10		Save Our Seas Foundation, Shark Conservation Consortium		55546	Animalia	Chordata	Elasmobranchii	Carcharhiniformes	Sphyrnidae			Sphyrna	Sphyrna mokarran		Ruppell, 1837	Sphyrna mokarran		species							FAO-31	Tube #95							7/1/04					624	United States	US	Florida
GBMNE55764-22	ON920217		S6-OLC1-Fish1F	GBMNE55764-22.COI-5P	16351427	10/21/22	BOLD:AAA2402	7/15/10		Mined from GenBank, NCBI		16981	Animalia	Chordata	Elasmobranchii	Carcharhiniformes	Sphyrnidae			Sphyrna	Sphyrna lewini		(Griffith & Smith, 1834)	Sphyrna lewini		species															5/1/21					59	Nigeria	NG
GBMNE55766-22	ON920220		S10-OLC1-Fish1F	GBMNE55766-22.COI-5P	16351429	10/21/22	BOLD:AAA2402	7/15/10		Mined from GenBank, NCBI		16981	Animalia	Chordata	Elasmobranchii	Carcharhiniformes	Sphyrnidae			Sphyrna	Sphyrna lewini		(Griffith & Smith, 1834)	Sphyrna lewini		species															6/1/21					59	Nigeria	NG
GBMNE55767-22	ON920222		S12-OLC1-Fish1F	GBMNE55767-22.COI-5P	16351430	10/21/22	BOLD:AAA2402	7/15/10		Mined from GenBank, NCBI		16981	Animalia	Chordata	Elasmobranchii	Carcharhiniformes	Sphyrnidae			Sphyrna	Sphyrna lewini		(Griffith & Smith, 1834)	Sphyrna lewini		species															6/1/21					59	Nigeria	NG
GBMNE55772-22	ON920232		S22-OLC1-Fish1F	GBMNE55772-22.COI-5P	16351435	10/21/22	BOLD:AAA2402	7/15/10		Mined from GenBank, NCBI		16981	Animalia	Chordata	Elasmobranchii	Carcharhiniformes	Sphyrnidae			Sphyrna	Sphyrna lewini		(Griffith & Smith, 1834)	Sphyrna lewini		species															8/1/21					59	Nigeria	NG
GBMNE55777-22	ON920261		S55_OLC2_Fish1F	GBMNE55777-22.COI-5P	16351440	10/21/22	BOLD:AAA2402	7/15/10		Mined from GenBank, NCBI		16981	Animalia	Chordata	Elasmobranchii	Carcharhiniformes	Sphyrnidae			Sphyrna	Sphyrna lewini		(Griffith & Smith, 1834)	Sphyrna lewini		species															7/1/21					59	Nigeria	NG
GBMNE55778-22	ON920264		S58_OLC2_Fish1F	GBMNE55778-22.COI-5P	16351441	10/21/22	BOLD:AAA2402	7/15/10		Mined from GenBank, NCBI		16981	Animalia	Chordata	Elasmobranchii	Carcharhiniformes	Sphyrnidae			Sphyrna	Sphyrna lewini		(Griffith & Smith, 1834)	Sphyrna lewini		species															2/1/21					59	Nigeria	NG
GBMNE55765-22	ON920218		S7-OLC1-Fish1F	GBMNE55765-22.COI-5P	16351428	10/21/22	BOLD:AAA2402	7/15/10		Mined from GenBank, NCBI		16981	Animalia	Chordata	Elasmobranchii	Carcharhiniformes	Sphyrnidae			Sphyrna	Sphyrna lewini		(Griffith & Smith, 1834)	Sphyrna lewini		species															5/1/21					59	Nigeria	NG
GBMNE55769-22	ON920226		S16-OLC1-Fish1F	GBMNE55769-22.COI-5P	16351432	10/21/22	BOLD:AAA2402	7/15/10		Mined from GenBank, NCBI		16981	Animalia	Chordata	Elasmobranchii	Carcharhiniformes	Sphyrnidae			Sphyrna	Sphyrna lewini		(Griffith & Smith, 1834)	Sphyrna lewini		species															6/1/21					59	Nigeria	NG
GBMNE55771-22	ON920230		S20-OLC1-Fish1F	GBMNE55771-22.COI-5P	16351434	10/21/22	BOLD:AAA2402	7/15/10		Mined from GenBank, NCBI		16981	Animalia	Chordata	Elasmobranchii	Carcharhiniformes	Sphyrnidae			Sphyrna	Sphyrna lewini		(Griffith & Smith, 1834)	Sphyrna lewini		species															8/1/21					59	Nigeria	NG
GBMNE55774-22	ON920236		S26_OLC2_Fish1F	GBMNE55774-22.COI-5P	16351437	10/21/22	BOLD:AAA2402	7/15/10		Mined from GenBank, NCBI		16981	Animalia	Chordata	Elasmobranchii	Carcharhiniformes	Sphyrnidae			Sphyrna	Sphyrna lewini		(Griffith & Smith, 1834)	Sphyrna lewini		species															2/1/21					59	Nigeria	NG
EWHHS108-06	06-GHRI-0106	OC-1	SOSFSC:Sphyrna mokarran OC-1	EWHHS108-06.COI-5P	292368		BOLD:AAA7684	7/15/10		Save Our Seas Foundation, Shark Conservation Consortium		55546	Animalia	Chordata	Elasmobranchii	Carcharhiniformes	Sphyrnidae			Sphyrna	Sphyrna mokarran		Ruppell, 1837	Sphyrna mokarran		species							FAO-31	Tube #107
EWHHS109-06	06-GHRI-0107	OC-2	SOSFSC:Sphyrna mokarran OC-2	EWHHS109-06.COI-5P	292369		BOLD:AAA7684	7/15/10		Save Our Seas Foundation, Shark Conservation Consortium		55546	Animalia	Chordata	Elasmobranchii	Carcharhiniformes	Sphyrnidae			Sphyrna	Sphyrna mokarran		Ruppell, 1837	Sphyrna mokarran		species							FAO-31	Tube #108
EWHHS110-06	06-GHRI-0108	OC-7	SOSFSC:Sphyrna mokarran OC-7	EWHHS110-06.COI-5P	292370		BOLD:AAA7684	7/15/10		Save Our Seas Foundation, Shark Conservation Consortium		55546	Animalia	Chordata	Elasmobranchii	Carcharhiniformes	Sphyrnidae			Sphyrna	Sphyrna mokarran		Ruppell, 1837	Sphyrna mokarran		species							FAO-31	Tube #109
EWHHS111-06	06-GHRI-0109	OC-35	SOSFSC:Sphyrna mokarran OC-35	EWHHS111-06.COI-5P	292371		BOLD:AAA7684	7/15/10		Save Our Seas Foundation, Shark Conservation Consortium		55546	Animalia	Chordata	Elasmobranchii	Carcharhiniformes	Sphyrnidae			Sphyrna	Sphyrna mokarran		Ruppell, 1837	Sphyrna mokarran		species								Tube #110
EWHHS112-06	06-GHRI-0110	OC-36	SOSFSC:Sphyrna mokarran OC-36	EWHHS112-06.COI-5P	292372		BOLD:AAA7684	7/15/10		Save Our Seas Foundation, Shark Conservation Consortium		55546	Animalia	Chordata	Elasmobranchii	Carcharhiniformes	Sphyrnidae			Sphyrna	Sphyrna mokarran		Ruppell, 1837	Sphyrna mokarran		species								Tube #111
EWHHS113-06	06-GHRI-0111	OC-37	SOSFSC:Sphyrna mokarran OC-37	EWHHS113-06.COI-5P	292373		BOLD:AAA7684	7/15/10		Save Our Seas Foundation, Shark Conservation Consortium		55546	Animalia	Chordata	Elasmobranchii	Carcharhiniformes	Sphyrnidae			Sphyrna	Sphyrna mokarran		Ruppell, 1837	Sphyrna mokarran		species								Tube #112
EWHHS114-06	06-GHRI-0112	OC-38	SOSFSC:Sphyrna mokarran OC-38	EWHHS114-06.COI-5P	292374		BOLD:AAA7684	7/15/10		Save Our Seas Foundation, Shark Conservation Consortium		55546	Animalia	Chordata	Elasmobranchii	Carcharhiniformes	Sphyrnidae			Sphyrna	Sphyrna mokarran		Ruppell, 1837	Sphyrna mokarran		species								Tube #113
EWHHS115-06	06-GHRI-0113	OC-39	SOSFSC:Sphyrna mokarran OC-39	EWHHS115-06.COI-5P	292375		BOLD:AAA7684	7/15/10		Save Our Seas Foundation, Shark Conservation Consortium		55546	Animalia	Chordata	Elasmobranchii	Carcharhiniformes	Sphyrnidae			Sphyrna	Sphyrna mokarran		Ruppell, 1837	Sphyrna mokarran		species								Tube #114
EWHHS116-06	06-GHRI-0114	OC-40	SOSFSC:Sphyrna mokarran OC-40	EWHHS116-06.COI-5P	292376		BOLD:AAA7684	7/15/10		Save Our Seas Foundation, Shark Conservation Consortium		55546	Animalia	Chordata	Elasmobranchii	Carcharhiniformes	Sphyrnidae			Sphyrna	Sphyrna mokarran		Ruppell, 1837	Sphyrna mokarran		species								Tube #115
EWHHS117-06	06-GHRI-0115	OC-41	SOSFSC:Sphyrna mokarran OC-41	EWHHS117-06.COI-5P	292377		BOLD:AAA7684	7/15/10		Save Our Seas Foundation, Shark Conservation Consortium		55546	Animalia	Chordata	Elasmobranchii	Carcharhiniformes	Sphyrnidae			Sphyrna	Sphyrna mokarran		Ruppell, 1837	Sphyrna mokarran		species								Tube #116
EWHHS118-06	06-GHRI-0116	OC-42	SOSFSC:Sphyrna mokarran OC-42	EWHHS118-06.COI-5P	292378		BOLD:AAA7684	7/15/10		Save Our Seas Foundation, Shark Conservation Consortium		55546	Animalia	Chordata	Elasmobranchii	Carcharhiniformes	Sphyrnidae			Sphyrna	Sphyrna mokarran		Ruppell, 1837	Sphyrna mokarran		species								Tube #117
EWHHS119-06	06-GHRI-0117	OC-43	SOSFSC:Sphyrna mokarran OC-43	EWHHS119-06.COI-5P	292379		BOLD:AAA7684	7/15/10		Save Our Seas Foundation, Shark Conservation Consortium		55546	Animalia	Chordata	Elasmobranchii	Carcharhiniformes	Sphyrnidae			Sphyrna	Sphyrna mokarran		Ruppell, 1837	Sphyrna mokarran		species								Tube #118
EWHHS120-06	06-GHRI-0118	OC-44	SOSFSC:Sphyrna mokarran OC-44	EWHHS120-06.COI-5P	292380		BOLD:AAA7684	7/15/10		Save Our Seas Foundation, Shark Conservation Consortium		55546	Animalia	Chordata	Elasmobranchii	Carcharhiniformes	Sphyrnidae			Sphyrna	Sphyrna mokarran		Ruppell, 1837	Sphyrna mokarran		species								Tube #119
EWHHS121-06	06-GHRI-0119	OC-45	SOSFSC:Sphyrna mokarran OC-45	EWHHS121-06.COI-5P	292381		BOLD:AAA7684	7/15/10		Save Our Seas Foundation, Shark Conservation Consortium		55546	Animalia	Chordata	Elasmobranchii	Carcharhiniformes	Sphyrnidae			Sphyrna	Sphyrna mokarran		Ruppell, 1837	Sphyrna mokarran		species								Tube #120
EWHHS122-06	06-GHRI-0120	OC-46	SOSFSC:Sphyrna mokarran OC-46	EWHHS122-06.COI-5P	292382		BOLD:AAA7684	7/15/10		Save Our Seas Foundation, Shark Conservation Consortium		55546	Animalia	Chordata	Elasmobranchii	Carcharhiniformes	Sphyrnidae			Sphyrna	Sphyrna mokarran		Ruppell, 1837	Sphyrna mokarran		species								Tube #121
EWHHS123-06	06-GHRI-0121	OC-1	SOSFSC:Sphyrna tudes OC-1	EWHHS123-06.COI-5P	292383		BOLD:AAE9151	7/15/10		Save Our Seas Foundation, Shark Conservation Consortium		72061	Animalia	Chordata	Elasmobranchii	Carcharhiniformes	Sphyrnidae			Sphyrna	Sphyrna tudes		Valenciennes, 1822	Sphyrna tudes		species							FAO-31	Tube #122							7/16/02					964	Trinidad and Tobago	TT
EWHHS124-06	06-GHRI-0122	OC-191	SOSFSC:Sphyrna tiburo OC-191	EWHHS124-06.COI-5P	292384		BOLD:AAA7916	7/15/10		Save Our Seas Foundation, Shark Conservation Consortium		72062	Animalia	Chordata	Elasmobranchii	Carcharhiniformes	Sphyrnidae			Sphyrna	Sphyrna tiburo		Linnaeus, 1758	Sphyrna tiburo		species							FAO-31	Tube #123												256	Belize	BZ
EWHHS126-06	06-GHRI-0124	OC-198	SOSFSC:Sphyrna tiburo OC-198	EWHHS126-06.COI-5P	292386		BOLD:ADK7234	12/19/17		Save Our Seas Foundation, Shark Conservation Consortium		72062	Animalia	Chordata	Elasmobranchii	Carcharhiniformes	Sphyrnidae			Sphyrna	Sphyrna tiburo		Linnaeus, 1758	Sphyrna tiburo		species							FAO-31	Tube #125												256	Belize	BZ
EWHHS128-06	06-GHRI-0126	OC-217	SOSFSC:Sphyrna tiburo OC-217	EWHHS128-06.COI-5P	292388		BOLD:AAA7916	7/15/10		Save Our Seas Foundation, Shark Conservation Consortium		72062	Animalia	Chordata	Elasmobranchii	Carcharhiniformes	Sphyrnidae			Sphyrna	Sphyrna tiburo		Linnaeus, 1758	Sphyrna tiburo		species							FAO-31	Tube #127												256	Belize	BZ
EWHHS129-06	06-GHRI-0127	OC-218	SOSFSC:Sphyrna tiburo OC-218	EWHHS129-06.COI-5P	292389		BOLD:AAA7916	7/15/10		Save Our Seas Foundation, Shark Conservation Consortium		72062	Animalia	Chordata	Elasmobranchii	Carcharhiniformes	Sphyrnidae			Sphyrna	Sphyrna tiburo		Linnaeus, 1758	Sphyrna tiburo		species							FAO-31	Tube #128												256	Belize	BZ
EWHHS130-06	06-GHRI-0128	OC-219	SOSFSC:Sphyrna tiburo OC-219	EWHHS130-06.COI-5P	292390		BOLD:AAA7916	7/15/10		Save Our Seas Foundation, Shark Conservation Consortium		72062	Animalia	Chordata	Elasmobranchii	Carcharhiniformes	Sphyrnidae			Sphyrna	Sphyrna tiburo		Linnaeus, 1758	Sphyrna tiburo		species							FAO-31	Tube #129												256	Belize	BZ
EWHHS131-06	06-GHRI-0129	OC-220	SOSFSC:Sphyrna tiburo OC-220	EWHHS131-06.COI-5P	292391		BOLD:AAA7916	7/15/10		Save Our Seas Foundation, Shark Conservation Consortium		72062	Animalia	Chordata	Elasmobranchii	Carcharhiniformes	Sphyrnidae			Sphyrna	Sphyrna tiburo		Linnaeus, 1758	Sphyrna tiburo		species							FAO-31	Tube #130												256	Belize	BZ
EWHHS132-06	06-GHRI-0130	OC-221	SOSFSC:Sphyrna tiburo OC-221	EWHHS132-06.COI-5P	292392		BOLD:AAA7916	7/15/10		Save Our Seas Foundation, Shark Conservation Consortium		72062	Animalia	Chordata	Elasmobranchii	Carcharhiniformes	Sphyrnidae			Sphyrna	Sphyrna tiburo		Linnaeus, 1758	Sphyrna tiburo		species							FAO-31	Tube #131							4/24/03					256	Belize	BZ
EWHHS133-06	06-GHRI-0131	OC-222	SOSFSC:Sphyrna tiburo OC-222	EWHHS133-06.COI-5P	292393		BOLD:AAA7916	7/15/10		Save Our Seas Foundation, Shark Conservation Consortium		72062	Animalia	Chordata	Elasmobranchii	Carcharhiniformes	Sphyrnidae			Sphyrna	Sphyrna tiburo		Linnaeus, 1758	Sphyrna tiburo		species							FAO-31	Tube #132							4/24/03					256	Belize	BZ
EWHHS134-06	06-GHRI-0132	OC-223	SOSFSC:Sphyrna tiburo OC-223	EWHHS134-06.COI-5P	292394		BOLD:AAA7916	7/15/10		Save Our Seas Foundation, Shark Conservation Consortium		72062	Animalia	Chordata	Elasmobranchii	Carcharhiniformes	Sphyrnidae			Sphyrna	Sphyrna tiburo		Linnaeus, 1758	Sphyrna tiburo		species							FAO-31	Tube #133							4/24/03					256	Belize	BZ
EWHHS135-06	06-GHRI-0133	OC-227	SOSFSC:Sphyrna tiburo OC-227	EWHHS135-06.COI-5P	292395		BOLD:AAA7916	7/15/10		Save Our Seas Foundation, Shark Conservation Consortium		72062	Animalia	Chordata	Elasmobranchii	Carcharhiniformes	Sphyrnidae			Sphyrna	Sphyrna tiburo		Linnaeus, 1758	Sphyrna tiburo		species							FAO-31	Tube #134							4/24/03					256	Belize	BZ
EWHHS136-06	06-GHRI-0134	OC-229	SOSFSC:Sphyrna tiburo OC-229	EWHHS136-06.COI-5P	292396		BOLD:AAA7916	7/15/10		Save Our Seas Foundation, Shark Conservation Consortium		72062	Animalia	Chordata	Elasmobranchii	Carcharhiniformes	Sphyrnidae			Sphyrna	Sphyrna tiburo		Linnaeus, 1758	Sphyrna tiburo		species							FAO-31	Tube #135							4/24/03					256	Belize	BZ
EWHHS137-06	06-GHRI-0135	OC-230	SOSFSC:Sphyrna tiburo OC-230	EWHHS137-06.COI-5P	292397		BOLD:AAA7916	7/15/10		Save Our Seas Foundation, Shark Conservation Consortium		72062	Animalia	Chordata	Elasmobranchii	Carcharhiniformes	Sphyrnidae			Sphyrna	Sphyrna tiburo		Linnaeus, 1758	Sphyrna tiburo		species							FAO-31	Tube #136							4/24/03					256	Belize	BZ
EWHHS138-06	06-GHRI-0136	OC-231	SOSFSC:Sphyrna tiburo OC-231	EWHHS138-06.COI-5P	292398		BOLD:AAA7916	7/15/10		Save Our Seas Foundation, Shark Conservation Consortium		72062	Animalia	Chordata	Elasmobranchii	Carcharhiniformes	Sphyrnidae			Sphyrna	Sphyrna tiburo		Linnaeus, 1758	Sphyrna tiburo		species							FAO-31	Tube #137							4/24/03					256	Belize	BZ
GBMNE55775-22	ON920257		S51_IJP_Fish1F	GBMNE55775-22.COI-5P	16351438	10/21/22	BOLD:AAA2402	7/15/10		Mined from GenBank, NCBI		16981	Animalia	Chordata	Elasmobranchii	Carcharhiniformes	Sphyrnidae			Sphyrna	Sphyrna lewini		(Griffith & Smith, 1834)	Sphyrna lewini		species															8/1/21					59	Nigeria	NG
EWHHS140-06	06-GHRI-0138	OC-74	SOSFSC:Sphyrna tiburo OC-74	EWHHS140-06.COI-5P	292400		BOLD:AAA7916	7/15/10		Save Our Seas Foundation, Shark Conservation Consortium		72062	Animalia	Chordata	Elasmobranchii	Carcharhiniformes	Sphyrnidae			Sphyrna	Sphyrna tiburo		Linnaeus, 1758	Sphyrna tiburo		species							FAO-31	Tube #139							6/4/01					256	Belize	BZ
EWHHS141-06	06-GHRI-0139	OC-75	SOSFSC:Sphyrna tiburo OC-75	EWHHS141-06.COI-5P	292401		BOLD:AAA7916	7/15/10		Save Our Seas Foundation, Shark Conservation Consortium		72062	Animalia	Chordata	Elasmobranchii	Carcharhiniformes	Sphyrnidae			Sphyrna	Sphyrna tiburo		Linnaeus, 1758	Sphyrna tiburo		species							FAO-31	Tube #140							6/4/01					256	Belize	BZ
EWHHS142-06	06-GHRI-0140	OC-76	SOSFSC:Sphyrna tiburo OC-76	EWHHS142-06.COI-5P	292402		BOLD:AAA7916	7/15/10		Save Our Seas Foundation, Shark Conservation Consortium		72062	Animalia	Chordata	Elasmobranchii	Carcharhiniformes	Sphyrnidae			Sphyrna	Sphyrna tiburo		Linnaeus, 1758	Sphyrna tiburo		species							FAO-31	Tube #141							6/4/01					256	Belize	BZ
EWHHS143-06	06-GHRI-0141	ID #31	SOSFSC:Sphyrna tiburo ID #31	EWHHS143-06.COI-5P	292403		BOLD:ADK7234	12/19/17		Save Our Seas Foundation, Shark Conservation Consortium		72062	Animalia	Chordata	Elasmobranchii	Carcharhiniformes	Sphyrnidae			Sphyrna	Sphyrna tiburo		Linnaeus, 1758	Sphyrna tiburo		species							FAO-31	Tube #142												594	United States	US	Texas
EWHHS144-06	06-GHRI-0142	ID #42	SOSFSC:Sphyrna tiburo ID #42	EWHHS144-06.COI-5P	292404		BOLD:ADK7234	12/19/17		Save Our Seas Foundation, Shark Conservation Consortium		72062	Animalia	Chordata	Elasmobranchii	Carcharhiniformes	Sphyrnidae			Sphyrna	Sphyrna tiburo		Linnaeus, 1758	Sphyrna tiburo		species							FAO-31	Tube #143												594	United States	US	Texas
EWHHS145-06	06-GHRI-0143	ID #44	SOSFSC:Sphyrna tiburo ID #44	EWHHS145-06.COI-5P	292405		BOLD:ADK7234	12/19/17		Save Our Seas Foundation, Shark Conservation Consortium		72062	Animalia	Chordata	Elasmobranchii	Carcharhiniformes	Sphyrnidae			Sphyrna	Sphyrna tiburo		Linnaeus, 1758	Sphyrna tiburo		species							FAO-31	Tube #144												594	United States	US	Texas
EWHHS146-06	06-GHRI-0144	OC-31	SOSFSC:Sphyrna tiburo OC-31	EWHHS146-06.COI-5P	292406		BOLD:ADK7234	12/19/17		Save Our Seas Foundation, Shark Conservation Consortium		72062	Animalia	Chordata	Elasmobranchii	Carcharhiniformes	Sphyrnidae			Sphyrna	Sphyrna tiburo		Linnaeus, 1758	Sphyrna tiburo		species							FAO-31	Tube #145												624	United States	US	Florida
EWHHS147-06	06-GHRI-0145	OC-32	SOSFSC:Sphyrna tiburo OC-32	EWHHS147-06.COI-5P	292407		BOLD:ADK7234	12/19/17		Save Our Seas Foundation, Shark Conservation Consortium		72062	Animalia	Chordata	Elasmobranchii	Carcharhiniformes	Sphyrnidae			Sphyrna	Sphyrna tiburo		Linnaeus, 1758	Sphyrna tiburo		species							FAO-31	Tube #146												624	United States	US	Florida
EWHHS148-06	06-GHRI-0146	OC-65	SOSFSC:Sphyrna tiburo OC-65	EWHHS148-06.COI-5P	292408		BOLD:ADK7234	12/19/17		Save Our Seas Foundation, Shark Conservation Consortium		72062	Animalia	Chordata	Elasmobranchii	Carcharhiniformes	Sphyrnidae			Sphyrna	Sphyrna tiburo		Linnaeus, 1758	Sphyrna tiburo		species							FAO-31	Tube #147												624	United States	US	Florida
EWHHS149-06	06-GHRI-0147	OC-255	SOSFSC:Sphyrna tiburo OC-255	EWHHS149-06.COI-5P	292409		BOLD:ADK7234	12/19/17		Save Our Seas Foundation, Shark Conservation Consortium		72062	Animalia	Chordata	Elasmobranchii	Carcharhiniformes	Sphyrnidae			Sphyrna	Sphyrna tiburo		Linnaeus, 1758	Sphyrna tiburo		species							FAO-31	Tube #148												624	United States	US	Florida
EWHHS150-06	06-GHRI-0148	OC-283	SOSFSC:Sphyrna tiburo OC-283	EWHHS150-06.COI-5P	292410		BOLD:ADK7234	12/19/17		Save Our Seas Foundation, Shark Conservation Consortium		72062	Animalia	Chordata	Elasmobranchii	Carcharhiniformes	Sphyrnidae			Sphyrna	Sphyrna tiburo		Linnaeus, 1758	Sphyrna tiburo		species							FAO-31	Tube #149												624	United States	US	Florida
EWHHS151-06	06-GHRI-0149	OC-287	SOSFSC:Sphyrna tiburo OC-287	EWHHS151-06.COI-5P	292411		BOLD:ADK7234	12/19/17		Save Our Seas Foundation, Shark Conservation Consortium		72062	Animalia	Chordata	Elasmobranchii	Carcharhiniformes	Sphyrnidae			Sphyrna	Sphyrna tiburo		Linnaeus, 1758	Sphyrna tiburo		species							FAO-31	Tube #150												624	United States	US	Florida
EWHHS152-06	06-GHRI-0150	OC-259	SOSFSC:Sphyrna tiburo OC-259	EWHHS152-06.COI-5P	292412		BOLD:ADK7234	12/19/17		Save Our Seas Foundation, Shark Conservation Consortium		72062	Animalia	Chordata	Elasmobranchii	Carcharhiniformes	Sphyrnidae			Sphyrna	Sphyrna tiburo		Linnaeus, 1758	Sphyrna tiburo		species							FAO-31	Tube #151												624	United States	US	Florida
EWHHS153-06	06-GHRI-0151	OC-260	SOSFSC:Sphyrna tiburo OC-260	EWHHS153-06.COI-5P	292413		BOLD:ADK7234	12/19/17		Save Our Seas Foundation, Shark Conservation Consortium		72062	Animalia	Chordata	Elasmobranchii	Carcharhiniformes	Sphyrnidae			Sphyrna	Sphyrna tiburo		Linnaeus, 1758	Sphyrna tiburo		species							FAO-31	Tube #152												624	United States	US	Florida
EWHHS155-06	06-GHRI-0153	OC-262	SOSFSC:Sphyrna tiburo OC-262	EWHHS155-06.COI-5P	292415		BOLD:ADK7234	12/19/17		Save Our Seas Foundation, Shark Conservation Consortium		72062	Animalia	Chordata	Elasmobranchii	Carcharhiniformes	Sphyrnidae			Sphyrna	Sphyrna tiburo		Linnaeus, 1758	Sphyrna tiburo		species							FAO-31	Tube #154												624	United States	US	Florida
EWHHS156-06	06-GHRI-0154	OC-239	SOSFSC:Sphyrna tiburo OC-239	EWHHS156-06.COI-5P	292416		BOLD:ADK7234	12/19/17		Save Our Seas Foundation, Shark Conservation Consortium		72062	Animalia	Chordata	Elasmobranchii	Carcharhiniformes	Sphyrnidae			Sphyrna	Sphyrna tiburo		Linnaeus, 1758	Sphyrna tiburo		species							FAO-31	Tube #155												624	United States	US	Florida
EWHHS157-06	06-GHRI-0155	OC-240	SOSFSC:Sphyrna tiburo OC-240	EWHHS157-06.COI-5P	292417		BOLD:ADK7234	12/19/17		Save Our Seas Foundation, Shark Conservation Consortium		72062	Animalia	Chordata	Elasmobranchii	Carcharhiniformes	Sphyrnidae			Sphyrna	Sphyrna tiburo		Linnaeus, 1758	Sphyrna tiburo		species							FAO-31	Tube #156												624	United States	US	Florida
EWHHS158-06	06-GHRI-0156	OC-245	SOSFSC:Sphyrna tiburo OC-245	EWHHS158-06.COI-5P	292418		BOLD:ADK7234	12/19/17		Save Our Seas Foundation, Shark Conservation Consortium		72062	Animalia	Chordata	Elasmobranchii	Carcharhiniformes	Sphyrnidae			Sphyrna	Sphyrna tiburo		Linnaeus, 1758	Sphyrna tiburo		species							FAO-31	Tube #157												624	United States	US	Florida
EWHHS159-06	06-GHRI-0157	OC-246	SOSFSC:Sphyrna tiburo OC-246	EWHHS159-06.COI-5P	292419		BOLD:ADK7234	12/19/17		Save Our Seas Foundation, Shark Conservation Consortium		72062	Animalia	Chordata	Elasmobranchii	Carcharhiniformes	Sphyrnidae			Sphyrna	Sphyrna tiburo		Linnaeus, 1758	Sphyrna tiburo		species							FAO-31	Tube #158												624	United States	US	Florida
EWHHS160-06	06-GHRI-0158	OC-173	SOSFSC:Sphyrna tiburo OC-173	EWHHS160-06.COI-5P	292420		BOLD:ADK7234	12/19/17		Save Our Seas Foundation, Shark Conservation Consortium		72062	Animalia	Chordata	Elasmobranchii	Carcharhiniformes	Sphyrnidae			Sphyrna	Sphyrna tiburo		Linnaeus, 1758	Sphyrna tiburo		species							FAO-31	Tube #159												570	United States	US	South Carolina
EWHHS161-06	06-GHRI-0159	OC-174	SOSFSC:Sphyrna tiburo OC-174	EWHHS161-06.COI-5P	292421		BOLD:ADK7234	12/19/17		Save Our Seas Foundation, Shark Conservation Consortium		72062	Animalia	Chordata	Elasmobranchii	Carcharhiniformes	Sphyrnidae			Sphyrna	Sphyrna tiburo		Linnaeus, 1758	Sphyrna tiburo		species							FAO-31	Tube #160												570	United States	US	South Carolina
EWHHS162-06	06-GHRI-0160	OC-181	SOSFSC:Sphyrna tiburo OC-181	EWHHS162-06.COI-5P	292422		BOLD:ADK7234	12/19/17		Save Our Seas Foundation, Shark Conservation Consortium		72062	Animalia	Chordata	Elasmobranchii	Carcharhiniformes	Sphyrnidae			Sphyrna	Sphyrna tiburo		Linnaeus, 1758	Sphyrna tiburo		species							FAO-31	Tube #161												570	United States	US	South Carolina
EWHHS163-06	06-GHRI-0161	OC-2	SOSFSC:Eusphyra blochii OC-2	EWHHS163-06.COI-5P	296549		BOLD:AAC7841	7/15/10		Save Our Seas Foundation, Shark Conservation Consortium		55548	Animalia	Chordata	Elasmobranchii	Carcharhiniformes	Sphyrnidae			Eusphyra	Eusphyra blochii		Cuvier, 1816	Eusphyra blochii		species				M			FAO-71	Tube #162							8/11/03					107	Australia	AU
EWHHS164-06	06-GHRI-0162	OC-3	SOSFSC:Eusphyra blochii OC-3	EWHHS164-06.COI-5P	296550		BOLD:AAC7841	7/15/10		Save Our Seas Foundation, Shark Conservation Consortium		55548	Animalia	Chordata	Elasmobranchii	Carcharhiniformes	Sphyrnidae			Eusphyra	Eusphyra blochii		Cuvier, 1816	Eusphyra blochii		species				F			FAO-71	Tube #163							8/11/03					107	Australia	AU
EWHHS165-06	06-GHRI-0163	OC-4	SOSFSC:Eusphyra blochii OC-4	EWHHS165-06.COI-5P	296551		BOLD:AAC7841	7/15/10		Save Our Seas Foundation, Shark Conservation Consortium		55548	Animalia	Chordata	Elasmobranchii	Carcharhiniformes	Sphyrnidae			Eusphyra	Eusphyra blochii		Cuvier, 1816	Eusphyra blochii		species				F			FAO-71	Tube #164							5/21/03					107	Australia	AU
EWHHS166-06	06-GHRI-0164	OC-5	SOSFSC:Eusphyra blochii OC-5	EWHHS166-06.COI-5P	296552		BOLD:AAC7841	7/15/10		Save Our Seas Foundation, Shark Conservation Consortium		55548	Animalia	Chordata	Elasmobranchii	Carcharhiniformes	Sphyrnidae			Eusphyra	Eusphyra blochii		Cuvier, 1816	Eusphyra blochii		species				M			FAO-71	Tube #165							5/21/03					107	Australia	AU
GBMNE55776-22	ON920258		S52_IJP_Fish1F	GBMNE55776-22.COI-5P	16351439	10/21/22	BOLD:AAA2402	7/15/10		Mined from GenBank, NCBI		16981	Animalia	Chordata	Elasmobranchii	Carcharhiniformes	Sphyrnidae			Sphyrna	Sphyrna lewini		(Griffith & Smith, 1834)	Sphyrna lewini		species															8/1/21					59	Nigeria	NG
PRIS001-24	OMT6	OMT6	OMT6	PRIS001-24.COI-5P	25421084	10/28/24	BOLD:AAA2402	7/15/10		Museum national d Histoire naturelle, Paris		16981	Animalia	Chordata	Elasmobranchii	Carcharhiniformes	Sphyrnidae			Sphyrna	Sphyrna lewini		(Griffith & Smith, 1834)	Sphyrna lewini	Morphology	species	Philippe Bearez					Adult			DNA/Tissue Vouchered Only	muscle				Philippe Bearez, Nayeli Jimenez	4/4/24					169	Oman	OM
PRIS002-24	OMT7	OMT7	OMT7	PRIS002-24.COI-5P	25421085	10/28/24	BOLD:AAA2402	7/15/10		Museum national d Histoire naturelle, Paris		16981	Animalia	Chordata	Elasmobranchii	Carcharhiniformes	Sphyrnidae			Sphyrna	Sphyrna lewini		(Griffith & Smith, 1834)	Sphyrna lewini	Morphology	species	Philippe Bearez					Adult			DNA/Tissue Vouchered Only	muscle				Philippe Bearez, Nayeli Jimenez	4/4/24					169	Oman	OM
ANGBF16019-19	MF508693			ANGBF16019-19.COI-5P	10114377	4/5/19	BOLD:AAA7684	7/15/10		Mined from GenBank, NCBI		55546	Animalia	Chordata	Elasmobranchii	Carcharhiniformes	Sphyrnidae			Sphyrna	Sphyrna mokarran		Ruppell, 1837	Sphyrna mokarran		species															3/8/16					43	Papua New Guinea	PG
SOPNG101-18	PNG-180614	180614	180614	SOPNG101-18.COI-5P	8840241	5/18/18	BOLD:AAA7684	7/15/10	ANFC	CSIRO, Australian National Fish Collection		55546	Animalia	Chordata	Elasmobranchii	Carcharhiniformes	Sphyrnidae			Sphyrna	Sphyrna mokarran		Ruppell, 1837	Sphyrna mokarran		species	Will White													POM15-08	8/17/15					43	Papua New Guinea	PG
ANGBF15983-19	MF508688			ANGBF15983-19.COI-5P	10114341	4/5/19	BOLD:AAA2403	7/15/10		Mined from GenBank, NCBI		16981	Animalia	Chordata	Elasmobranchii	Carcharhiniformes	Sphyrnidae			Sphyrna	Sphyrna lewini		(Griffith & Smith, 1834)	Sphyrna lewini		species															3/8/16					43	Papua New Guinea	PG
ANGBF15984-19	MF508689			ANGBF15984-19.COI-5P	10114342	4/5/19	BOLD:AAA2403	7/15/10		Mined from GenBank, NCBI		16981	Animalia	Chordata	Elasmobranchii	Carcharhiniformes	Sphyrnidae			Sphyrna	Sphyrna lewini		(Griffith & Smith, 1834)	Sphyrna lewini		species															3/8/16					43	Papua New Guinea	PG
ANGBF15985-19	MF508690			ANGBF15985-19.COI-5P	10114343	4/5/19	BOLD:AAA2403	7/15/10		Mined from GenBank, NCBI		16981	Animalia	Chordata	Elasmobranchii	Carcharhiniformes	Sphyrnidae			Sphyrna	Sphyrna lewini		(Griffith & Smith, 1834)	Sphyrna lewini		species															3/8/16					43	Papua New Guinea	PG
ANGBF15986-19	MF508691			ANGBF15986-19.COI-5P	10114344	4/5/19	BOLD:AAA2403	7/15/10		Mined from GenBank, NCBI		16981	Animalia	Chordata	Elasmobranchii	Carcharhiniformes	Sphyrnidae			Sphyrna	Sphyrna lewini		(Griffith & Smith, 1834)	Sphyrna lewini		species															3/8/16					43	Papua New Guinea	PG
ANGBF15987-19	MF508692			ANGBF15987-19.COI-5P	10114345	4/5/19	BOLD:AAA2403	7/15/10		Mined from GenBank, NCBI		16981	Animalia	Chordata	Elasmobranchii	Carcharhiniformes	Sphyrnidae			Sphyrna	Sphyrna lewini		(Griffith & Smith, 1834)	Sphyrna lewini		species															3/8/16					43	Papua New Guinea	PG
ANGBF16063-19	MF508694			ANGBF16063-19.COI-5P	10114421	4/5/19	BOLD:AAA6753	7/15/10		Mined from GenBank, NCBI		16977	Animalia	Chordata	Elasmobranchii	Carcharhiniformes	Sphyrnidae			Sphyrna	Sphyrna zygaena		Linnaeus, 1758	Sphyrna zygaena		species															3/8/16					43	Papua New Guinea	PG
SOPNG034-18	PNG-201544	201544	201544	SOPNG034-18.COI-5P	8840174	5/18/18	BOLD:AAA2403	7/15/10	ANFC	CSIRO, Australian National Fish Collection		16981	Animalia	Chordata	Elasmobranchii	Carcharhiniformes	Sphyrnidae			Sphyrna	Sphyrna lewini		(Griffith & Smith, 1834)	Sphyrna lewini		species	Will White													INT15-03	8/25/15					43	Papua New Guinea	PG
SOPNG147-18	PNG-090797	90797	90797	SOPNG147-18.COI-5P	8840287	5/18/18	BOLD:AAA6753	7/15/10	ANFC	CSIRO, Australian National Fish Collection		16977	Animalia	Chordata	Elasmobranchii	Carcharhiniformes	Sphyrnidae			Sphyrna	Sphyrna zygaena		Linnaeus, 1758	Sphyrna zygaena		species	Will White													ALO16-01	3/8/16					43	Papua New Guinea	PG
SOPNG151-18	PNG-250238	250238	250238	SOPNG151-18.COI-5P	8840291	5/18/18	BOLD:AAA6753	7/15/10	ANFC	CSIRO, Australian National Fish Collection		16977	Animalia	Chordata	Elasmobranchii	Carcharhiniformes	Sphyrnidae			Sphyrna	Sphyrna zygaena		Linnaeus, 1758	Sphyrna zygaena		species	Will White													ALO16-01	3/8/16					43	Papua New Guinea	PG
SOPNG152-18	PNG-250280	250280	250280	SOPNG152-18.COI-5P	8840292	5/18/18	BOLD:AAA6753	7/15/10	ANFC	CSIRO, Australian National Fish Collection		16977	Animalia	Chordata	Elasmobranchii	Carcharhiniformes	Sphyrnidae			Sphyrna	Sphyrna zygaena		Linnaeus, 1758	Sphyrna zygaena		species	Will White							GenBank Accession MF508694						ALO16-01	3/8/16					43	Papua New Guinea	PG
GBMNE35488-21	MT883994		10051	GBMNE35488-21.COI-5P	14267697	11/28/21	BOLD:AAA2403	7/15/10		Mined from GenBank, NCBI		16981	Animalia	Chordata	Elasmobranchii	Carcharhiniformes	Sphyrnidae			Sphyrna	Sphyrna lewini		(Griffith & Smith, 1834)	Sphyrna lewini		species																				43	Papua New Guinea	PG
GBMNE35489-21	MT883993		10069	GBMNE35489-21.COI-5P	14267698	11/28/21	BOLD:AAA2403	7/15/10		Mined from GenBank, NCBI		16981	Animalia	Chordata	Elasmobranchii	Carcharhiniformes	Sphyrnidae			Sphyrna	Sphyrna lewini		(Griffith & Smith, 1834)	Sphyrna lewini		species																				43	Papua New Guinea	PG
GBMNE35490-21	MT883992		10087	GBMNE35490-21.COI-5P	14267699	11/28/21	BOLD:AAA2403	7/15/10		Mined from GenBank, NCBI		16981	Animalia	Chordata	Elasmobranchii	Carcharhiniformes	Sphyrnidae			Sphyrna	Sphyrna lewini		(Griffith & Smith, 1834)	Sphyrna lewini		species																				43	Papua New Guinea	PG
EWKU075-07	07-KUNHM-0075	SM LL32	KU:KUIT:T5397	EWKU075-07.COI-5P	563659		BOLD:AAA6753	7/15/10		University of Kansas, Biodiversity Research Center		16977	Animalia	Chordata	Elasmobranchii	Carcharhiniformes	Sphyrnidae			Sphyrna	Sphyrna zygaena		Linnaeus, 1758	Sphyrna zygaena		species								KU# 5397
GBMNE35491-21	MT883991		10285	GBMNE35491-21.COI-5P	14267700	11/28/21	BOLD:AAA2403	7/15/10		Mined from GenBank, NCBI		16981	Animalia	Chordata	Elasmobranchii	Carcharhiniformes	Sphyrnidae			Sphyrna	Sphyrna lewini		(Griffith & Smith, 1834)	Sphyrna lewini		species																				43	Papua New Guinea	PG
GBMNE35492-21	MT883990		30051	GBMNE35492-21.COI-5P	14267701	11/28/21	BOLD:AAA2403	7/15/10		Mined from GenBank, NCBI		16981	Animalia	Chordata	Elasmobranchii	Carcharhiniformes	Sphyrnidae			Sphyrna	Sphyrna lewini		(Griffith & Smith, 1834)	Sphyrna lewini		species																				43	Papua New Guinea	PG
FLBAR1881-20	FWRI 04403	FWRI 04403	FSBC 35606	FLBAR1881-20.COI-5P	11766770	5/21/20	BOLD:ADK7234	12/19/17	FSBC	Florida Fish and Wildlife Conservation Commission, Fish and Wildlife Research Institute		72062	Animalia	Chordata	Elasmobranchii	Carcharhiniformes	Sphyrnidae			Sphyrna	Sphyrna tiburo		Linnaeus, 1758	Sphyrna tiburo	Morphology	species	Eric J Post					Adult	143mm TL		Vouchered:Registered Collection	R Pec				Recreational Fisherman	7/1/19					624	United States	US	Florida
FLBAR2013-22	FWRI_04509	FWRI_04509	FSBC 35795	FLBAR2013-22.COI-5P	15146201	5/3/22	BOLD:AAA7684	7/15/10	FSBC	Florida Fish and Wildlife Conservation Commission, Fish and Wildlife Research Institute		55546	Animalia	Chordata	Elasmobranchii	Carcharhiniformes	Sphyrnidae			Sphyrna	Sphyrna mokarran		Ruppell, 1837	Sphyrna mokarran	Morphology	species	FIM Personnel					Pup	625 mm TL		Vouchered:Registered Collection	Muscle					7/7/16					624	United States	US	Florida
GBMNE35493-21	MT883988		216054	GBMNE35493-21.COI-5P	14267702	11/28/21	BOLD:AAA2403	7/15/10		Mined from GenBank, NCBI		16981	Animalia	Chordata	Elasmobranchii	Carcharhiniformes	Sphyrnidae			Sphyrna	Sphyrna lewini		(Griffith & Smith, 1834)	Sphyrna lewini		species																				43	Papua New Guinea	PG
FLBAR2986-25	FWRI_05515	FWRI_05515	FSBC_38394	FLBAR2986-25.COI-5P	27962434	4/18/25	BOLD:ADK7234	12/19/17	FSBC	Florida Fish and Wildlife Conservation Commission, Fish and Wildlife Research Institute		72062	Animalia	Chordata	Elasmobranchii	Carcharhiniformes	Sphyrnidae			Sphyrna	Sphyrna tiburo		Linnaeus, 1758	Sphyrna tiburo	Morphology	species	Eric J Post					Juvenile	550 mm TL		vouchered: registered collection	Muscle				SEAMAP Personnel	10/19/23			1/1/70 0:17		624	United States	US	Florida
FLBAR500-18	FWRI 01824	FWRI 01824	FSBC 027034	FLBAR500-18.COI-5P	8692898	4/6/18	BOLD:ADK7234	12/19/17	FSBC	Florida Fish and Wildlife Conservation Commission, Fish and Wildlife Research Institute		72062	Animalia	Chordata	Elasmobranchii	Carcharhiniformes	Sphyrnidae			Sphyrna	Sphyrna tiburo		Linnaeus, 1758	Sphyrna tiburo	Morphology	species	Alfred W. Thomson					Adult	345 mm TL		Vouchered:Registered Collection	Fin				FIM Personnel	10/15/13		SMP171305045	1/1/70 0:25		624	United States	US	Florida
SOPNG014-18	PNG-050038	50038	50038	SOPNG014-18.COI-5P	8840154	5/18/18	BOLD:AAA2403	7/15/10	ANFC	CSIRO, Australian National Fish Collection		16981	Animalia	Chordata	Elasmobranchii	Carcharhiniformes	Sphyrnidae			Sphyrna	Sphyrna lewini		(Griffith & Smith, 1834)	Sphyrna lewini		species	Will White													NOL14-01	5/2/14					43	Papua New Guinea	PG
FLBAR583-18	FWRI 03170	FWRI 03170	FSBC 029384	FLBAR583-18.COI-5P	8692981	4/6/18	BOLD:ADK7234	12/19/17	FSBC	Florida Fish and Wildlife Conservation Commission, Fish and Wildlife Research Institute		72062	Animalia	Chordata	Elasmobranchii	Carcharhiniformes	Sphyrnidae			Sphyrna	Sphyrna tiburo		Linnaeus, 1758	Sphyrna tiburo	Morphology	species	Alfred W. Thomson					Adult	445 mm TL		Vouchered:Registered Collection	Muscle				SEAMAP	10/21/15		SMP171505074	1/1/70 0:15		624	United States	US	Florida
FLBAR658-18	FWRI 03947	FWRI 03947	FSBC 032875	FLBAR658-18.COI-5P	8693056	4/6/18	BOLD:AAA7684	7/15/10	FSBC	Florida Fish and Wildlife Conservation Commission, Fish and Wildlife Research Institute		55546	Animalia	Chordata	Elasmobranchii	Carcharhiniformes	Sphyrnidae			Sphyrna	Sphyrna mokarran		Ruppell, 1837	Sphyrna mokarran	Morphology	species	Alfred W. Thomson					Adult	2300 mm TL	Only head preserved.	Vouchered:Registered Collection	Muscle				Fish Biology personnel	9/23/16		FWH1600137		Coordinates estimated by Aquatic Health personnel	624	United States	US	Florida
FNZ400-06	P1302	P1302		FNZ400-06.COI-5P	221615		BOLD:AAA6753	7/15/10		Museum of New Zealand Te Papa Tongarewa		16977	Animalia	Chordata	Elasmobranchii	Carcharhiniformes	Sphyrnidae			Sphyrna	Sphyrna zygaena		Linnaeus, 1758	Sphyrna zygaena		species							FAO-81	Box478-C04												57	New Zealand	NZ
FNZ401-06	P41272	P41272		FNZ401-06.COI-5P	221616		BOLD:AAA6753	7/15/10		Museum of New Zealand Te Papa Tongarewa		16977	Animalia	Chordata	Elasmobranchii	Carcharhiniformes	Sphyrnidae			Sphyrna	Sphyrna zygaena		Linnaeus, 1758	Sphyrna zygaena		species							FAO-81	Box478-C05												57	New Zealand	NZ
FNZA274-07	P34214	P34214	TS 144	FNZA274-07.COI-5P	600023		BOLD:AAA6753	7/15/10		Museum of New Zealand Te Papa Tongarewa		16977	Animalia	Chordata	Elasmobranchii	Carcharhiniformes	Sphyrnidae			Sphyrna	Sphyrna zygaena		Linnaeus, 1758	Sphyrna zygaena		species							FAO-81							Duffy, Clinton	4/1/95					57	New Zealand	NZ
FNZA275-07	P34219	P34219	TS 147	FNZA275-07.COI-5P	600024		BOLD:AAA6753	7/15/10		Museum of New Zealand Te Papa Tongarewa		16977	Animalia	Chordata	Elasmobranchii	Carcharhiniformes	Sphyrnidae			Sphyrna	Sphyrna zygaena		Linnaeus, 1758	Sphyrna zygaena		species							FAO-81							Ansley, John	1/22/96					57	New Zealand	NZ
SOPNG015-18	PNG-050093	50093	50093	SOPNG015-18.COI-5P	8840155	5/18/18	BOLD:AAA2403	7/15/10	ANFC	CSIRO, Australian National Fish Collection		16981	Animalia	Chordata	Elasmobranchii	Carcharhiniformes	Sphyrnidae			Sphyrna	Sphyrna lewini		(Griffith & Smith, 1834)	Sphyrna lewini		species	Will White													NOL14-01	5/2/14					43	Papua New Guinea	PG
SOPNG035-18	PNG-100660	100660	100660	SOPNG035-18.COI-5P	8840175	5/18/18	BOLD:AAA2403	7/15/10	ANFC	CSIRO, Australian National Fish Collection		16981	Animalia	Chordata	Elasmobranchii	Carcharhiniformes	Sphyrnidae			Sphyrna	Sphyrna lewini		(Griffith & Smith, 1834)	Sphyrna lewini		species	Will White													INT15-03	8/25/15					43	Papua New Guinea	PG
FOAE135-06	BW-A2347	G7		FOAE135-06.COI-5P	233116		BOLD:AAA7684	7/15/10		CSIRO, Australian National Fish Collection		55546	Animalia	Chordata	Elasmobranchii	Carcharhiniformes	Sphyrnidae			Sphyrna	Sphyrna mokarran		Ruppell, 1837	Sphyrna mokarran		species							FAO-57	Indian Ocean						Richard Pillans	8/15/05					366	Australia	AU	Western Australia
FOAE165-06	BW-A2377	S2955		FOAE165-06.COI-5P	233146		BOLD:AAA7684	7/15/10		Centre for Biodiversity Genomics		55546	Animalia	Chordata	Elasmobranchii	Carcharhiniformes	Sphyrnidae			Sphyrna	Sphyrna mokarran		Ruppell, 1837	Sphyrna mokarran		species				F			FAO-71	Pacific Ocean						Richard Pillans	7/30/05					370	Australia	AU	Queensland
FOAE166-06	BW-A2378	S3058		FOAE166-06.COI-5P	233147		BOLD:AAA7684	7/15/10		Centre for Biodiversity Genomics		55546	Animalia	Chordata	Elasmobranchii	Carcharhiniformes	Sphyrnidae			Sphyrna	Sphyrna mokarran		Ruppell, 1837	Sphyrna mokarran		species				M			FAO-71	Pacific Ocean						Richard Pillans	5/13/05					370	Australia	AU	Queensland
FOAE167-06	BW-A2379	S2925		FOAE167-06.COI-5P	233148		BOLD:AAC7841	7/15/10		Centre for Biodiversity Genomics		55548	Animalia	Chordata	Elasmobranchii	Carcharhiniformes	Sphyrnidae			Eusphyra	Eusphyra blochii		Cuvier, 1816	Eusphyra blochii		species				M			FAO-71	Pacific Ocean						Richard Pillans	7/26/05					370	Australia	AU	Queensland
SOPNG036-18	PNG-201543	210543	210543	SOPNG036-18.COI-5P	8840176	5/18/18	BOLD:AAA2403	7/15/10	ANFC	CSIRO, Australian National Fish Collection		16981	Animalia	Chordata	Elasmobranchii	Carcharhiniformes	Sphyrnidae			Sphyrna	Sphyrna lewini		(Griffith & Smith, 1834)	Sphyrna lewini		species	Will White													INT15-03	8/25/15					43	Papua New Guinea	PG
SOPNG037-18	PNG-201545	210545	210545	SOPNG037-18.COI-5P	8840177	5/18/18	BOLD:AAA2403	7/15/10	ANFC	CSIRO, Australian National Fish Collection		16981	Animalia	Chordata	Elasmobranchii	Carcharhiniformes	Sphyrnidae			Sphyrna	Sphyrna lewini		(Griffith & Smith, 1834)	Sphyrna lewini		species	Will White													INT15-03	8/25/15					43	Papua New Guinea	PG
SOPNG038-18	PNG-100661	100661	100661	SOPNG038-18.COI-5P	8840178	5/18/18	BOLD:AAA2403	7/15/10	ANFC	CSIRO, Australian National Fish Collection		16981	Animalia	Chordata	Elasmobranchii	Carcharhiniformes	Sphyrnidae			Sphyrna	Sphyrna lewini		(Griffith & Smith, 1834)	Sphyrna lewini		species	Will White													INT15-03	8/25/15					43	Papua New Guinea	PG
FOAF020-07	BW-A2892	J208		FOAF020-07.COI-5P	524727		BOLD:AAA6753	7/15/10		CSIRO, Australian National Fish Collection		16977	Animalia	Chordata	Elasmobranchii	Carcharhiniformes	Sphyrnidae			Sphyrna	Sphyrna zygaena		Linnaeus, 1758	Sphyrna zygaena		species				F			FAO-57							Jenny Giles	8/7/05					266	Indonesia	ID
FOAF138-07	BW-A3010	JS18		FOAF138-07.COI-5P	524845		BOLD:AAA7684	7/15/10		Centre for Biodiversity Genomics		55546	Animalia	Chordata	Elasmobranchii	Carcharhiniformes	Sphyrnidae			Sphyrna	Sphyrna mokarran		Ruppell, 1837	Sphyrna mokarran		species				F			FAO-57	FL 196 TL 255, by handline						John Stevens	8/14/06					366	Australia	AU	Western Australia
SOPNG039-18	PNG-100652	100652	100652	SOPNG039-18.COI-5P	8840179	5/18/18	BOLD:AAA2403	7/15/10	ANFC	CSIRO, Australian National Fish Collection		16981	Animalia	Chordata	Elasmobranchii	Carcharhiniformes	Sphyrnidae			Sphyrna	Sphyrna lewini		(Griffith & Smith, 1834)	Sphyrna lewini		species	Will White													INT15-03	8/25/15					43	Papua New Guinea	PG
FOAI170-08	BW-A6077	GT 2371		FOAI170-08.COI-5P	974398		BOLD:AAA7684	7/15/10		CSIRO, Australian National Fish Collection		55546	Animalia	Chordata	Elasmobranchii	Carcharhiniformes	Sphyrnidae			Sphyrna	Sphyrna mokarran		Ruppell, 1837	Sphyrna mokarran		species	Alec Moore						FAO-51	not retained						A Moore	4/19/08					202	Kuwait	KW
SOPNG040-18	PNG-100614	100614	100614	SOPNG040-18.COI-5P	8840180	5/18/18	BOLD:AAA2403	7/15/10	ANFC	CSIRO, Australian National Fish Collection		16981	Animalia	Chordata	Elasmobranchii	Carcharhiniformes	Sphyrnidae			Sphyrna	Sphyrna lewini		(Griffith & Smith, 1834)	Sphyrna lewini		species	Will White													INT15-03	8/25/15					43	Papua New Guinea	PG
SOPNG102-18	PNG-180617	180617	180617	SOPNG102-18.COI-5P	8840242	5/18/18	BOLD:AAA2403	7/15/10	ANFC	CSIRO, Australian National Fish Collection		16981	Animalia	Chordata	Elasmobranchii	Carcharhiniformes	Sphyrnidae			Sphyrna	Sphyrna lewini		(Griffith & Smith, 1834)	Sphyrna lewini		species	Will White													POM15-08	8/17/15					43	Papua New Guinea	PG
DSFSE864-08	ADC08 Smith 13.1 #7	ADC08 Smith 13.1 #7		DSFSE864-08.COI-5P	838932		BOLD:AAA2402	7/15/10		South African Institute for Aquatic Biodiversity		16981	Animalia	Chordata	Elasmobranchii	Carcharhiniformes	Sphyrnidae			Sphyrna	Sphyrna lewini		(Griffith & Smith, 1834)	Sphyrna lewini		species	Allan D. Connell						FAO-51													9	South Africa	ZA
DSFSE880-08	ADC08 Smith 13.1 #6	ADC08 Smith 13.1 #6		DSFSE880-08.COI-5P	955957		BOLD:AAA2402	7/15/10		South African Institute for Aquatic Biodiversity		16981	Animalia	Chordata	Elasmobranchii	Carcharhiniformes	Sphyrnidae			Sphyrna	Sphyrna lewini		(Griffith & Smith, 1834)	Sphyrna lewini		species	Allan D. Connell						FAO-51							KZN Sharks Board	10/1/04					9	South Africa	ZA
EMADA095-07	07-EHKW-0204	PDSA 8 - 103716		EMADA095-07.COI-5P	694626		BOLD:AAA2402	7/15/10		Centre for Biodiversity Genomics		16981	Animalia	Chordata	Elasmobranchii	Carcharhiniformes	Sphyrnidae			Sphyrna	Sphyrna lewini		(Griffith & Smith, 1834)	Sphyrna lewini		species	Phaedra Doukakis						FAO-51								11/15/97					9	South Africa	ZA
TZMSC225-05	ADC13.1-2		Smith13.1-2	TZMSC225-05.COI-5P	45724		BOLD:AAA2402	7/15/10		South African Institute for Aquatic Biodiversity		16981	Animalia	Chordata	Elasmobranchii	Carcharhiniformes	Sphyrnidae			Sphyrna	Sphyrna lewini		(Griffith & Smith, 1834)	Sphyrna lewini		species	Sheldon Dudley				S	A		|shark nets						KZN Sharks Board	10/1/04					1685	South Africa	ZA	KwaZulu-Natal
TZMSC520-05	Smith 13.1-4	Smith 13.1-4		TZMSC520-05.COI-5P	194278		BOLD:AAA2402	7/15/10		South African Institute for Aquatic Biodiversity		16981	Animalia	Chordata	Elasmobranchii	Carcharhiniformes	Sphyrnidae			Sphyrna	Sphyrna lewini		(Griffith & Smith, 1834)	Sphyrna lewini		species	Allan D. Connell						FAO-51							S Dudley						1685	South Africa	ZA	KwaZulu-Natal
TZMSC624-06	Smith 13.1 #5	Smith 13.1 #5		TZMSC624-06.COI-5P	254424		BOLD:AAA2402	7/15/10		South African Institute for Aquatic Biodiversity		16981	Animalia	Chordata	Elasmobranchii	Carcharhiniformes	Sphyrnidae			Sphyrna	Sphyrna lewini		(Griffith & Smith, 1834)	Sphyrna lewini		species	Allan D. Connell						FAO-51							Allan D. Connell	11/1/05					1685	South Africa	ZA	KwaZulu-Natal
GBAAM2606-25	OR685543			GBAAM2606-25.COI-5P	28727139	6/11/25	BOLD:ADK7234	12/19/17		Mined from GenBank, NCBI		72062	Animalia	Chordata	Elasmobranchii	Carcharhiniformes	Sphyrnidae			Sphyrna	Sphyrna tiburo		Linnaeus, 1758	Sphyrna tiburo		species																				6351	Unrecoverable
GBAAM2612-25	OR685540			GBAAM2612-25.COI-5P	28727145	6/11/25	BOLD:ADK7234	12/19/17		Mined from GenBank, NCBI		72062	Animalia	Chordata	Elasmobranchii	Carcharhiniformes	Sphyrnidae			Sphyrna	Sphyrna tiburo		Linnaeus, 1758	Sphyrna tiburo		species																				6351	Unrecoverable
GBAAM2628-25	OR685538			GBAAM2628-25.COI-5P	28727161	6/11/25	BOLD:ADK7234	12/19/17		Mined from GenBank, NCBI		72062	Animalia	Chordata	Elasmobranchii	Carcharhiniformes	Sphyrnidae			Sphyrna	Sphyrna tiburo		Linnaeus, 1758	Sphyrna tiburo		species																				6351	Unrecoverable
GBAAM2649-25	OR685542			GBAAM2649-25.COI-5P	28727182	6/11/25	BOLD:ADK7234	12/19/17		Mined from GenBank, NCBI		72062	Animalia	Chordata	Elasmobranchii	Carcharhiniformes	Sphyrnidae			Sphyrna	Sphyrna tiburo		Linnaeus, 1758	Sphyrna tiburo		species																				6351	Unrecoverable
GBAAM2658-25	OR685539			GBAAM2658-25.COI-5P	28727191	6/11/25	BOLD:ADK7234	12/19/17		Mined from GenBank, NCBI		72062	Animalia	Chordata	Elasmobranchii	Carcharhiniformes	Sphyrnidae			Sphyrna	Sphyrna tiburo		Linnaeus, 1758	Sphyrna tiburo		species																				6351	Unrecoverable
GBAAM2693-25	OR685541			GBAAM2693-25.COI-5P	28727226	6/11/25	BOLD:ADK7234	12/19/17		Mined from GenBank, NCBI		72062	Animalia	Chordata	Elasmobranchii	Carcharhiniformes	Sphyrnidae			Sphyrna	Sphyrna tiburo		Linnaeus, 1758	Sphyrna tiburo		species																				6351	Unrecoverable
GBAAM7169-25	PP463733			GBAAM7169-25.COI-5P	28731706	6/11/25	BOLD:AAA6753	7/15/10		Mined from GenBank, NCBI		16977	Animalia	Chordata	Elasmobranchii	Carcharhiniformes	Sphyrnidae			Sphyrna	Sphyrna zygaena		Linnaeus, 1758	Sphyrna zygaena		species															3/30/23					226	Tanzania	TZ
GBAAM7201-25	PP463731			GBAAM7201-25.COI-5P	28731738	6/11/25	BOLD:AAA6753	7/15/10		Mined from GenBank, NCBI		16977	Animalia	Chordata	Elasmobranchii	Carcharhiniformes	Sphyrnidae			Sphyrna	Sphyrna zygaena		Linnaeus, 1758	Sphyrna zygaena		species															3/30/23					226	Tanzania	TZ
GBAAM17549-25	PQ415784			GBAAM17549-25.COI-5P	28796477	6/13/25	BOLD:AAA2402	7/15/10		Mined from GenBank, NCBI		16981	Animalia	Chordata	Elasmobranchii	Carcharhiniformes	Sphyrnidae			Sphyrna	Sphyrna lewini		(Griffith & Smith, 1834)	Sphyrna lewini		species																				151	Sri Lanka	LK
GBMNC58751-20	MT983942	MT983942		GBMNC58751-20.COI-5P	12448529	11/11/20	BOLD:AAA2402	7/15/10		Mined from GenBank, NCBI		16981	Animalia	Chordata	Elasmobranchii	Carcharhiniformes	Sphyrnidae			Sphyrna	Sphyrna lewini		(Griffith & Smith, 1834)	Sphyrna lewini		species															2/1/19					151	Sri Lanka	LK
GBAAP9750-25	PV606602		sm84_LGEM_BR	GBAAP9750-25.COI-5P	29239319	7/23/25	BOLD:AAA7684	7/15/10		Mined from GenBank, NCBI		55546	Animalia	Chordata	Elasmobranchii	Carcharhiniformes	Sphyrnidae			Sphyrna	Sphyrna mokarran		Ruppell, 1837	Sphyrna mokarran		species																				147	Brazil	BR
GBMNC58752-20	MT983941	MT983941		GBMNC58752-20.COI-5P	12448530	11/11/20	BOLD:AAA2402	7/15/10		Mined from GenBank, NCBI		16981	Animalia	Chordata	Elasmobranchii	Carcharhiniformes	Sphyrnidae			Sphyrna	Sphyrna lewini		(Griffith & Smith, 1834)	Sphyrna lewini		species															10/1/19					151	Sri Lanka	LK
GBAAP9930-25	PV606601		sm83_LGEM_BR	GBAAP9930-25.COI-5P	29239499	7/23/25	BOLD:AAA7684	7/15/10		Mined from GenBank, NCBI		55546	Animalia	Chordata	Elasmobranchii	Carcharhiniformes	Sphyrnidae			Sphyrna	Sphyrna mokarran		Ruppell, 1837	Sphyrna mokarran		species																				147	Brazil	BR
GBMNC58750-20	MT983943	MT983943		GBMNC58750-20.COI-5P	12448528	11/11/20	BOLD:AAA2402	7/15/10		Mined from GenBank, NCBI		16981	Animalia	Chordata	Elasmobranchii	Carcharhiniformes	Sphyrnidae			Sphyrna	Sphyrna lewini		(Griffith & Smith, 1834)	Sphyrna lewini		species															2/1/19					151	Sri Lanka	LK
EWHHS007-06	06-GHRI-0007	OC-19	SOSFSC:Sphyrna lewini OC-19	EWHHS007-06.COI-5P	252083		BOLD:AAA2403	7/15/10		Save Our Seas Foundation, Shark Conservation Consortium		16981	Animalia	Chordata	Elasmobranchii	Carcharhiniformes	Sphyrnidae			Sphyrna	Sphyrna lewini		(Griffith & Smith, 1834)	Sphyrna lewini		species							FAO-61								4/14/00					4128	Taiwan	TW
EWHHS042-06	06-GHRI-0040	OC-12	SOSFSC:Sphyrna lewini OC-12	EWHHS042-06.COI-5P	262522		BOLD:AAA2403	7/15/10		Save Our Seas Foundation, Shark Conservation Consortium		16981	Animalia	Chordata	Elasmobranchii	Carcharhiniformes	Sphyrnidae			Sphyrna	Sphyrna lewini		(Griffith & Smith, 1834)	Sphyrna lewini		species				F		I	FAO-61	Tube #40												4128	Taiwan	TW
EWHHS043-06	06-GHRI-0041	OC-13	SOSFSC:Sphyrna lewini OC-13	EWHHS043-06.COI-5P	262523		BOLD:AAA2403	7/15/10		Save Our Seas Foundation, Shark Conservation Consortium		16981	Animalia	Chordata	Elasmobranchii	Carcharhiniformes	Sphyrnidae			Sphyrna	Sphyrna lewini		(Griffith & Smith, 1834)	Sphyrna lewini		species				F		A	FAO-61	Tube #41												4128	Taiwan	TW
EWHHS044-06	06-GHRI-0042	OC-14	SOSFSC:Sphyrna lewini OC-14	EWHHS044-06.COI-5P	262524		BOLD:AAA2403	7/15/10		Save Our Seas Foundation, Shark Conservation Consortium		16981	Animalia	Chordata	Elasmobranchii	Carcharhiniformes	Sphyrnidae			Sphyrna	Sphyrna lewini		(Griffith & Smith, 1834)	Sphyrna lewini		species				M		I	FAO-61	Tube #42												4128	Taiwan	TW
EWHHS045-06	06-GHRI-0043	OC-15	SOSFSC:Sphyrna lewini OC-15	EWHHS045-06.COI-5P	262525		BOLD:AAA2403	7/15/10		Save Our Seas Foundation, Shark Conservation Consortium		16981	Animalia	Chordata	Elasmobranchii	Carcharhiniformes	Sphyrnidae			Sphyrna	Sphyrna lewini		(Griffith & Smith, 1834)	Sphyrna lewini		species				F		I	FAO-61	Tube #43												4128	Taiwan	TW
EWHHS046-06	06-GHRI-0044	OC-16	SOSFSC:Sphyrna lewini OC-16	EWHHS046-06.COI-5P	262526		BOLD:AAA2403	7/15/10		Save Our Seas Foundation, Shark Conservation Consortium		16981	Animalia	Chordata	Elasmobranchii	Carcharhiniformes	Sphyrnidae			Sphyrna	Sphyrna lewini		(Griffith & Smith, 1834)	Sphyrna lewini		species				F		I	FAO-61	Tube #44												4128	Taiwan	TW
EWHHS047-06	06-GHRI-0045	OC-17	SOSFSC:Sphyrna lewini OC-17	EWHHS047-06.COI-5P	262527		BOLD:AAA2403	7/15/10		Save Our Seas Foundation, Shark Conservation Consortium		16981	Animalia	Chordata	Elasmobranchii	Carcharhiniformes	Sphyrnidae			Sphyrna	Sphyrna lewini		(Griffith & Smith, 1834)	Sphyrna lewini		species				M		I	FAO-61	Tube #45												4128	Taiwan	TW
EWHHS048-06	06-GHRI-0046	OC-18	SOSFSC:Sphyrna lewini OC-18	EWHHS048-06.COI-5P	262528		BOLD:AAA2403	7/15/10		Save Our Seas Foundation, Shark Conservation Consortium		16981	Animalia	Chordata	Elasmobranchii	Carcharhiniformes	Sphyrnidae			Sphyrna	Sphyrna lewini		(Griffith & Smith, 1834)	Sphyrna lewini		species				F		I	FAO-61	Tube #46												4128	Taiwan	TW
EWHHS049-06	06-GHRI-0047	OC-20	SOSFSC:Sphyrna lewini OC-20	EWHHS049-06.COI-5P	262529		BOLD:AAA2403	7/15/10		Save Our Seas Foundation, Shark Conservation Consortium		16981	Animalia	Chordata	Elasmobranchii	Carcharhiniformes	Sphyrnidae			Sphyrna	Sphyrna lewini		(Griffith & Smith, 1834)	Sphyrna lewini		species				F		I	FAO-61	Tube #47												4128	Taiwan	TW
EWHHS050-06	06-GHRI-0048	OC-21	SOSFSC:Sphyrna lewini OC-21	EWHHS050-06.COI-5P	262530		BOLD:AAA2403	7/15/10		Save Our Seas Foundation, Shark Conservation Consortium		16981	Animalia	Chordata	Elasmobranchii	Carcharhiniformes	Sphyrnidae			Sphyrna	Sphyrna lewini		(Griffith & Smith, 1834)	Sphyrna lewini		species				F		I	FAO-61	Tube #48												4128	Taiwan	TW
EWHHS051-06	06-GHRI-0049	OC-22	SOSFSC:Sphyrna lewini OC-22	EWHHS051-06.COI-5P	262531		BOLD:AAA2403	7/15/10		Save Our Seas Foundation, Shark Conservation Consortium		16981	Animalia	Chordata	Elasmobranchii	Carcharhiniformes	Sphyrnidae			Sphyrna	Sphyrna lewini		(Griffith & Smith, 1834)	Sphyrna lewini		species				F		I	FAO-61	Tube #49												4128	Taiwan	TW
EWHHS052-06	06-GHRI-0050	OC-23	SOSFSC:Sphyrna lewini OC-23	EWHHS052-06.COI-5P	262532		BOLD:AAA2403	7/15/10		Save Our Seas Foundation, Shark Conservation Consortium		16981	Animalia	Chordata	Elasmobranchii	Carcharhiniformes	Sphyrnidae			Sphyrna	Sphyrna lewini		(Griffith & Smith, 1834)	Sphyrna lewini		species				F		I	FAO-61	Tube #50												4128	Taiwan	TW
EWHHS053-06	06-GHRI-0051	OC-24	SOSFSC:Sphyrna lewini OC-24	EWHHS053-06.COI-5P	262533		BOLD:AAA2403	7/15/10		Save Our Seas Foundation, Shark Conservation Consortium		16981	Animalia	Chordata	Elasmobranchii	Carcharhiniformes	Sphyrnidae			Sphyrna	Sphyrna lewini		(Griffith & Smith, 1834)	Sphyrna lewini		species				F		I	FAO-61	Tube #51												4128	Taiwan	TW
EWHHS054-06	06-GHRI-0052	OC-25	SOSFSC:Sphyrna lewini OC-25	EWHHS054-06.COI-5P	262534		BOLD:AAA2403	7/15/10		Save Our Seas Foundation, Shark Conservation Consortium		16981	Animalia	Chordata	Elasmobranchii	Carcharhiniformes	Sphyrnidae			Sphyrna	Sphyrna lewini		(Griffith & Smith, 1834)	Sphyrna lewini		species				F		I	FAO-61	Tube #52												4128	Taiwan	TW
EWHHS055-06	06-GHRI-0053	OC-26	SOSFSC:Sphyrna lewini OC-26	EWHHS055-06.COI-5P	262535		BOLD:AAA2403	7/15/10		Save Our Seas Foundation, Shark Conservation Consortium		16981	Animalia	Chordata	Elasmobranchii	Carcharhiniformes	Sphyrnidae			Sphyrna	Sphyrna lewini		(Griffith & Smith, 1834)	Sphyrna lewini		species				F		I	FAO-61	Tube #53												4128	Taiwan	TW
EWHHS056-06	06-GHRI-0054	OC-27	SOSFSC:Sphyrna lewini OC-27	EWHHS056-06.COI-5P	262536		BOLD:AAA2403	7/15/10		Save Our Seas Foundation, Shark Conservation Consortium		16981	Animalia	Chordata	Elasmobranchii	Carcharhiniformes	Sphyrnidae			Sphyrna	Sphyrna lewini		(Griffith & Smith, 1834)	Sphyrna lewini		species				F		I	FAO-61	Tube #54												4128	Taiwan	TW
EWHHS057-06	06-GHRI-0055	OC-28	SOSFSC:Sphyrna lewini OC-28	EWHHS057-06.COI-5P	262537		BOLD:AAA2403	7/15/10		Save Our Seas Foundation, Shark Conservation Consortium		16981	Animalia	Chordata	Elasmobranchii	Carcharhiniformes	Sphyrnidae			Sphyrna	Sphyrna lewini		(Griffith & Smith, 1834)	Sphyrna lewini		species				F		I	FAO-61	Tube #55												4128	Taiwan	TW
EWHHS058-06	06-GHRI-0056	OC-29	SOSFSC:Sphyrna lewini OC-29	EWHHS058-06.COI-5P	262538		BOLD:AAA2403	7/15/10		Save Our Seas Foundation, Shark Conservation Consortium		16981	Animalia	Chordata	Elasmobranchii	Carcharhiniformes	Sphyrnidae			Sphyrna	Sphyrna lewini		(Griffith & Smith, 1834)	Sphyrna lewini		species				F		I	FAO-61	Tube #56												4128	Taiwan	TW
EWHHS059-06	06-GHRI-0057	OC-30	SOSFSC:Sphyrna lewini OC-30	EWHHS059-06.COI-5P	262539		BOLD:AAA2403	7/15/10		Save Our Seas Foundation, Shark Conservation Consortium		16981	Animalia	Chordata	Elasmobranchii	Carcharhiniformes	Sphyrnidae			Sphyrna	Sphyrna lewini		(Griffith & Smith, 1834)	Sphyrna lewini		species				M		I	FAO-61	Tube #57												4128	Taiwan	TW
FOAG115-07	BW-A3992	TWG-42		FOAG115-07.COI-5P	665981		BOLD:AAA2403	7/15/10		Florida Museum of Natural History		16981	Animalia	Chordata	Elasmobranchii	Carcharhiniformes	Sphyrnidae			Sphyrna	Sphyrna lewini		(Griffith & Smith, 1834)	Sphyrna lewini		species	William White			M			FAO-61							W White	5/23/05					4128	Taiwan	TW
FTW255-09	ASIZP0800973	CC0973		FTW255-09.COI-5P	1000666		BOLD:AAA2403	7/15/10	P0	Academia Sinica, Biodiversity Research Center		16981	Animalia	Chordata	Elasmobranchii	Carcharhiniformes	Sphyrnidae			Sphyrna	Sphyrna lewini		(Griffith & Smith, 1834)	Sphyrna lewini		species	Po-Feng Lee					A	FAO-61							Po-Feng Lee	4/25/05					4147	Taiwan	TW	Yilan County
FTW746-09	ASIZP0800971	CC0971		FTW746-09.COI-5P	1054503		BOLD:AAA2403	7/15/10	P0	Academia Sinica, Biodiversity Research Center		16981	Animalia	Chordata	Elasmobranchii	Carcharhiniformes	Sphyrnidae			Sphyrna	Sphyrna lewini		(Griffith & Smith, 1834)	Sphyrna lewini		species														Po-Feng Lee	4/25/05					4147	Taiwan	TW	Yilan County
FTW747-09	ASIZP0800972	CC0972		FTW747-09.COI-5P	1054504		BOLD:AAA2403	7/15/10	P0	Academia Sinica, Biodiversity Research Center		16981	Animalia	Chordata	Elasmobranchii	Carcharhiniformes	Sphyrnidae			Sphyrna	Sphyrna lewini		(Griffith & Smith, 1834)	Sphyrna lewini		species														Po-Feng Lee	4/25/05					4147	Taiwan	TW	Yilan County
PHANT370-08	GN946	GN946		PHANT370-08.COI-5P	922023		BOLD:AAA2403	7/15/10		Florida State University		16981	Animalia	Chordata	Elasmobranchii	Carcharhiniformes	Sphyrnidae			Sphyrna	Sphyrna lewini		(Griffith & Smith, 1834)	Sphyrna lewini		species				F																4128	Taiwan	TW
PHANT371-08	GN948	GN948		PHANT371-08.COI-5P	922024		BOLD:AAA2403	7/15/10		Florida State University		16981	Animalia	Chordata	Elasmobranchii	Carcharhiniformes	Sphyrnidae			Sphyrna	Sphyrna lewini		(Griffith & Smith, 1834)	Sphyrna lewini		species				M																4128	Taiwan	TW
GBAAM7207-25	PP463747			GBAAM7207-25.COI-5P	28731744	6/11/25	BOLD:AAA2402	7/15/10		Mined from GenBank, NCBI		16981	Animalia	Chordata	Elasmobranchii	Carcharhiniformes	Sphyrnidae			Sphyrna	Sphyrna lewini		(Griffith & Smith, 1834)	Sphyrna lewini		species															9/22/23					226	Tanzania	TZ
GBAAM11008-25	PP940132			GBAAM11008-25.COI-5P	28735545	6/11/25	BOLD:AAA2402	7/15/10		Mined from GenBank, NCBI		16981	Animalia	Chordata	Elasmobranchii	Carcharhiniformes	Sphyrnidae			Sphyrna	Sphyrna lewini		(Griffith & Smith, 1834)	Sphyrna lewini		species																				97	Thailand	TH
GBMNB5496-20	MK188802	MK188802		GBMNB5496-20.COI-5P	11559919	4/22/20	BOLD:AAA7684	7/15/10		Mined from GenBank, NCBI		55546	Animalia	Chordata	Elasmobranchii	Carcharhiniformes	Sphyrnidae			Sphyrna	Sphyrna mokarran		Ruppell, 1837	Sphyrna mokarran		species
GBMNB5507-20	MK188813	MK188813		GBMNB5507-20.COI-5P	11559930	4/22/20	BOLD:AAA7916	7/15/10		Mined from GenBank, NCBI		72062	Animalia	Chordata	Elasmobranchii	Carcharhiniformes	Sphyrnidae			Sphyrna	Sphyrna tiburo		Linnaeus, 1758	Sphyrna tiburo		species
GBAAM11019-25	PP940133			GBAAM11019-25.COI-5P	28735556	6/11/25	BOLD:AAA2402	7/15/10		Mined from GenBank, NCBI		16981	Animalia	Chordata	Elasmobranchii	Carcharhiniformes	Sphyrnidae			Sphyrna	Sphyrna lewini		(Griffith & Smith, 1834)	Sphyrna lewini		species																				97	Thailand	TH
GBMNB5518-20	MK188824	MK188824		GBMNB5518-20.COI-5P	11559941	4/22/20	BOLD:AAA7684	7/15/10		Mined from GenBank, NCBI		55546	Animalia	Chordata	Elasmobranchii	Carcharhiniformes	Sphyrnidae			Sphyrna	Sphyrna mokarran		Ruppell, 1837	Sphyrna mokarran		species
GBAAM11083-25	PP940134			GBAAM11083-25.COI-5P	28735620	6/11/25	BOLD:AAA2402	7/15/10		Mined from GenBank, NCBI		16981	Animalia	Chordata	Elasmobranchii	Carcharhiniformes	Sphyrnidae			Sphyrna	Sphyrna lewini		(Griffith & Smith, 1834)	Sphyrna lewini		species																				97	Thailand	TH
GBAAM11106-25	PP940135			GBAAM11106-25.COI-5P	28735643	6/11/25	BOLD:AAA2402	7/15/10		Mined from GenBank, NCBI		16981	Animalia	Chordata	Elasmobranchii	Carcharhiniformes	Sphyrnidae			Sphyrna	Sphyrna lewini		(Griffith & Smith, 1834)	Sphyrna lewini		species																				97	Thailand	TH
EWHHS070-06	06-GHRI-0068	OC-168	SOSFSC:Sphyrna lewini OC-168	EWHHS070-06.COI-5P	262550		BOLD:AAA2402	7/15/10		Save Our Seas Foundation, Shark Conservation Consortium		16981	Animalia	Chordata	Elasmobranchii	Carcharhiniformes	Sphyrnidae			Sphyrna	Sphyrna lewini		(Griffith & Smith, 1834)	Sphyrna lewini		species							FAO-31	Tube #68							10/17/01					964	Trinidad and Tobago	TT
EWHHS071-06	06-GHRI-0069	OC-169	SOSFSC:Sphyrna lewini OC-169	EWHHS071-06.COI-5P	262551		BOLD:AAA2402	7/15/10		Save Our Seas Foundation, Shark Conservation Consortium		16981	Animalia	Chordata	Elasmobranchii	Carcharhiniformes	Sphyrnidae			Sphyrna	Sphyrna lewini		(Griffith & Smith, 1834)	Sphyrna lewini		species							FAO-31	Tube #69							10/25/01					964	Trinidad and Tobago	TT
GBMNC59313-20	MT881570	MT881570		GBMNC59313-20.COI-5P	12449091	11/11/20	BOLD:AAA7916	7/15/10		Mined from GenBank, NCBI		72062	Animalia	Chordata	Elasmobranchii	Carcharhiniformes	Sphyrnidae			Sphyrna	Sphyrna tiburo		Linnaeus, 1758	Sphyrna tiburo		species																				147	Brazil	BR
GBMNC59314-20	MT881569	MT881569		GBMNC59314-20.COI-5P	12449092	11/11/20	BOLD:AAA7916	7/15/10		Mined from GenBank, NCBI		72062	Animalia	Chordata	Elasmobranchii	Carcharhiniformes	Sphyrnidae			Sphyrna	Sphyrna tiburo		Linnaeus, 1758	Sphyrna tiburo		species																				147	Brazil	BR
GBMNC59337-20	MT863713	MT863713		GBMNC59337-20.COI-5P	12449115	11/11/20	BOLD:AAA6753	7/15/10		Mined from GenBank, NCBI		16977	Animalia	Chordata	Elasmobranchii	Carcharhiniformes	Sphyrnidae			Sphyrna	Sphyrna zygaena		Linnaeus, 1758	Sphyrna zygaena		species															1/1/16					238	United States	US
EWHHS072-06	06-GHRI-0070	OC-170	SOSFSC:Sphyrna lewini OC-170	EWHHS072-06.COI-5P	262552		BOLD:AAA2402	7/15/10		Save Our Seas Foundation, Shark Conservation Consortium		16981	Animalia	Chordata	Elasmobranchii	Carcharhiniformes	Sphyrnidae			Sphyrna	Sphyrna lewini		(Griffith & Smith, 1834)	Sphyrna lewini		species							FAO-31	Tube #70							11/22/01					964	Trinidad and Tobago	TT
ANGBF16076-19	MF983538			ANGBF16076-19.COI-5P	10114434	4/5/19	BOLD:AAA6753	7/15/10		Mined from GenBank, NCBI		16977	Animalia	Chordata	Elasmobranchii	Carcharhiniformes	Sphyrnidae			Sphyrna	Sphyrna zygaena		Linnaeus, 1758	Sphyrna zygaena		species															1/1/11					34	Turkiye	TR
ANGBF12463-15	KM973194	KM973194	3763	ANGBF12463-15.COI-5P	6150938	7/14/15	BOLD:AAA2402	7/15/10		Mined from GenBank, NCBI		16981	Animalia	Chordata	Elasmobranchii	Carcharhiniformes	Sphyrnidae			Sphyrna	Sphyrna lewini		(Griffith & Smith, 1834)	Sphyrna lewini		species							taxon:7823							Rima W. Jabado	3/1/11					1038	United Arab Emirates	AE
ANGBF12464-15	KM973195	KM973195	3805	ANGBF12464-15.COI-5P	6150939	7/14/15	BOLD:AAA2402	7/15/10		Mined from GenBank, NCBI		16981	Animalia	Chordata	Elasmobranchii	Carcharhiniformes	Sphyrnidae			Sphyrna	Sphyrna lewini		(Griffith & Smith, 1834)	Sphyrna lewini		species							taxon:7823							Rima W. Jabado	3/3/11					1038	United Arab Emirates	AE
ANGBF12465-15	KM973196	KM973196	3806	ANGBF12465-15.COI-5P	6150940	7/14/15	BOLD:AAA2402	7/15/10		Mined from GenBank, NCBI		16981	Animalia	Chordata	Elasmobranchii	Carcharhiniformes	Sphyrnidae			Sphyrna	Sphyrna lewini		(Griffith & Smith, 1834)	Sphyrna lewini		species							taxon:7823							Rima W. Jabado	3/3/11					1038	United Arab Emirates	AE
ANGBF12466-15	KM973197	KM973197	4940	ANGBF12466-15.COI-5P	6150941	7/14/15	BOLD:AAA2402	7/15/10		Mined from GenBank, NCBI		16981	Animalia	Chordata	Elasmobranchii	Carcharhiniformes	Sphyrnidae			Sphyrna	Sphyrna lewini		(Griffith & Smith, 1834)	Sphyrna lewini		species							taxon:7823							Rima W. Jabado	6/1/11					1038	United Arab Emirates	AE
FLBAR543-18	FWRI 02161	FWRI 02161	FSBC 027372	FLBAR543-18.COI-5P	8692941	4/6/18	BOLD:AAA7684	7/15/10	FSBC	Florida Fish and Wildlife Conservation Commission, Fish and Wildlife Research Institute		55546	Animalia	Chordata	Elasmobranchii	Carcharhiniformes	Sphyrnidae			Sphyrna	Sphyrna mokarran		Ruppell, 1837	Sphyrna mokarran	Morphology	species	Alfred W. Thomson					Juvenile	640 mm TL	Pups from large female w/55 pups. From all-tackle world record.	Vouchered:Registered Collection	Muscle				Dennis, Clyde	5/23/06		IC06101	1/1/70 0:18	Pups from all-tackle world record. Addional data from articles about the catch found on the internet (saves as PDFs).	624	United States	US	Florida
PHANT077-08	GN89	GN89		PHANT077-08.COI-5P	921730		BOLD:AAA7684	7/15/10		Florida State University		55546	Animalia	Chordata	Elasmobranchii	Carcharhiniformes	Sphyrnidae			Sphyrna	Sphyrna mokarran		Ruppell, 1837	Sphyrna mokarran		species				F																624	United States	US	Florida
ANGBF11783-15	KM396950	KM396950		ANGBF11783-15.COI-5P	5652830	3/6/15	BOLD:AAA2402	7/15/10		Mined from GenBank, NCBI		16981	Animalia	Chordata	Elasmobranchii	Carcharhiniformes	Sphyrnidae			Sphyrna	Sphyrna lewini		(Griffith & Smith, 1834)	Sphyrna lewini		species							taxon:7823
ANGBF12476-15	KP177242	KP177242	RSRC 10	ANGBF12476-15.COI-5P	6150951	7/14/15	BOLD:AAA2402	7/15/10		Mined from GenBank, NCBI		16981	Animalia	Chordata	Elasmobranchii	Carcharhiniformes	Sphyrnidae			Sphyrna	Sphyrna lewini		(Griffith & Smith, 1834)	Sphyrna lewini		species							taxon:7823
ANGBF12484-15	KP177250	KP177250	RSRC 18	ANGBF12484-15.COI-5P	6150959	7/14/15	BOLD:AAA2402	7/15/10		Mined from GenBank, NCBI		16981	Animalia	Chordata	Elasmobranchii	Carcharhiniformes	Sphyrnidae			Sphyrna	Sphyrna lewini		(Griffith & Smith, 1834)	Sphyrna lewini		species							taxon:7823
ANGBF12524-15	KP177290	KP177290	RSRC 59	ANGBF12524-15.COI-5P	6150999	7/14/15	BOLD:AAA2402	7/15/10		Mined from GenBank, NCBI		16981	Animalia	Chordata	Elasmobranchii	Carcharhiniformes	Sphyrnidae			Sphyrna	Sphyrna lewini		(Griffith & Smith, 1834)	Sphyrna lewini		species							taxon:7823
ANGBF12539-15	KP177305	KP177305	RSRC 74	ANGBF12539-15.COI-5P	6151014	7/14/15	BOLD:AAA2402	7/15/10		Mined from GenBank, NCBI		16981	Animalia	Chordata	Elasmobranchii	Carcharhiniformes	Sphyrnidae			Sphyrna	Sphyrna lewini		(Griffith & Smith, 1834)	Sphyrna lewini		species							taxon:7823
ANGBF12540-15	KP177306	KP177306	RSRC 75	ANGBF12540-15.COI-5P	6151015	7/14/15	BOLD:AAA2402	7/15/10		Mined from GenBank, NCBI		16981	Animalia	Chordata	Elasmobranchii	Carcharhiniformes	Sphyrnidae			Sphyrna	Sphyrna lewini		(Griffith & Smith, 1834)	Sphyrna lewini		species							taxon:7823
ANGBF12572-15	KP177310	KP177310	RSRC 300	ANGBF12572-15.COI-5P	6151047	7/14/15	BOLD:AAA7684	7/15/10		Mined from GenBank, NCBI		55546	Animalia	Chordata	Elasmobranchii	Carcharhiniformes	Sphyrnidae			Sphyrna	Sphyrna mokarran		Ruppell, 1837	Sphyrna mokarran		species							taxon:195334
ANGBF12573-15	KP177311	KP177311	RSRC 400	ANGBF12573-15.COI-5P	6151048	7/14/15	BOLD:AAA7684	7/15/10		Mined from GenBank, NCBI		55546	Animalia	Chordata	Elasmobranchii	Carcharhiniformes	Sphyrnidae			Sphyrna	Sphyrna mokarran		Ruppell, 1837	Sphyrna mokarran		species							taxon:195334
ANGBF12574-15	KP177312	KP177312	RSRC 500	ANGBF12574-15.COI-5P	6151049	7/14/15	BOLD:AAA7684	7/15/10		Mined from GenBank, NCBI		55546	Animalia	Chordata	Elasmobranchii	Carcharhiniformes	Sphyrnidae			Sphyrna	Sphyrna mokarran		Ruppell, 1837	Sphyrna mokarran		species							taxon:195334
ANGBF12575-15	KP177313	KP177313	RSRC 600	ANGBF12575-15.COI-5P	6151050	7/14/15	BOLD:AAA7684	7/15/10		Mined from GenBank, NCBI		55546	Animalia	Chordata	Elasmobranchii	Carcharhiniformes	Sphyrnidae			Sphyrna	Sphyrna mokarran		Ruppell, 1837	Sphyrna mokarran		species							taxon:195334
ANGBF12576-15	KP177314	KP177314	RSRC 1000	ANGBF12576-15.COI-5P	6151051	7/14/15	BOLD:AAA7684	7/15/10		Mined from GenBank, NCBI		55546	Animalia	Chordata	Elasmobranchii	Carcharhiniformes	Sphyrnidae			Sphyrna	Sphyrna mokarran		Ruppell, 1837	Sphyrna mokarran		species							taxon:195334
ANGBF12585-15	KP177227	KP177227	RSRC_1009	ANGBF12585-15.COI-5P	6151060	7/14/15	BOLD:AAA6753	7/15/10		Mined from GenBank, NCBI		16977	Animalia	Chordata	Elasmobranchii	Carcharhiniformes	Sphyrnidae			Sphyrna	Sphyrna zygaena		Linnaeus, 1758	Sphyrna zygaena		species							taxon:195335
ANGBF12586-15	KP177228	KP177228	RSRC_1109	ANGBF12586-15.COI-5P	6151061	7/14/15	BOLD:AAA6753	7/15/10		Mined from GenBank, NCBI		16977	Animalia	Chordata	Elasmobranchii	Carcharhiniformes	Sphyrnidae			Sphyrna	Sphyrna zygaena		Linnaeus, 1758	Sphyrna zygaena		species							taxon:195335
ANGBF12590-15	KP177232	KP177232	RSRC_1509	ANGBF12590-15.COI-5P	6151065	7/14/15	BOLD:AAA6753	7/15/10		Mined from GenBank, NCBI		16977	Animalia	Chordata	Elasmobranchii	Carcharhiniformes	Sphyrnidae			Sphyrna	Sphyrna zygaena		Linnaeus, 1758	Sphyrna zygaena		species							taxon:195335
ANGBF16071-19	MG703561			ANGBF16071-19.COI-5P	10114429	4/5/19	BOLD:AAA6753	7/15/10		Mined from GenBank, NCBI		16977	Animalia	Chordata	Elasmobranchii	Carcharhiniformes	Sphyrnidae			Sphyrna	Sphyrna zygaena		Linnaeus, 1758	Sphyrna zygaena		species
GBMNB4655-20	MH593266	MH593266		GBMNB4655-20.COI-5P	11559078	4/22/20	BOLD:AAA2402	7/15/10		Mined from GenBank, NCBI		16981	Animalia	Chordata	Elasmobranchii	Carcharhiniformes	Sphyrnidae			Sphyrna	Sphyrna lewini		(Griffith & Smith, 1834)	Sphyrna lewini		species
GBMNB4656-20	MH593267	MH593267		GBMNB4656-20.COI-5P	11559079	4/22/20	BOLD:AAA2402	7/15/10		Mined from GenBank, NCBI		16981	Animalia	Chordata	Elasmobranchii	Carcharhiniformes	Sphyrnidae			Sphyrna	Sphyrna lewini		(Griffith & Smith, 1834)	Sphyrna lewini		species
GBMNB4657-20	MH593268	MH593268		GBMNB4657-20.COI-5P	11559080	4/22/20	BOLD:AAA2402	7/15/10		Mined from GenBank, NCBI		16981	Animalia	Chordata	Elasmobranchii	Carcharhiniformes	Sphyrnidae			Sphyrna	Sphyrna lewini		(Griffith & Smith, 1834)	Sphyrna lewini		species
GBMNB4658-20	MH593269	MH593269		GBMNB4658-20.COI-5P	11559081	4/22/20	BOLD:AAA2402	7/15/10		Mined from GenBank, NCBI		16981	Animalia	Chordata	Elasmobranchii	Carcharhiniformes	Sphyrnidae			Sphyrna	Sphyrna lewini		(Griffith & Smith, 1834)	Sphyrna lewini		species
GBMNB4659-20	MH593270	MH593270		GBMNB4659-20.COI-5P	11559082	4/22/20	BOLD:AAA2402	7/15/10		Mined from GenBank, NCBI		16981	Animalia	Chordata	Elasmobranchii	Carcharhiniformes	Sphyrnidae			Sphyrna	Sphyrna lewini		(Griffith & Smith, 1834)	Sphyrna lewini		species
GBMNB4660-20	MH593271	MH593271		GBMNB4660-20.COI-5P	11559083	4/22/20	BOLD:AAA2402	7/15/10		Mined from GenBank, NCBI		16981	Animalia	Chordata	Elasmobranchii	Carcharhiniformes	Sphyrnidae			Sphyrna	Sphyrna lewini		(Griffith & Smith, 1834)	Sphyrna lewini		species
GBMNB4661-20	MH593272	MH593272		GBMNB4661-20.COI-5P	11559084	4/22/20	BOLD:AAA2402	7/15/10		Mined from GenBank, NCBI		16981	Animalia	Chordata	Elasmobranchii	Carcharhiniformes	Sphyrnidae			Sphyrna	Sphyrna lewini		(Griffith & Smith, 1834)	Sphyrna lewini		species
GBMND72999-21	MW465128	MW465128	MMC-BMB1	GBMND72999-21.COI-5P	13689531	7/25/21	BOLD:AAA2402	7/15/10		Mined from GenBank, NCBI		16981	Animalia	Chordata	Elasmobranchii	Carcharhiniformes	Sphyrnidae			Sphyrna	Sphyrna lewini		(Griffith & Smith, 1834)	Sphyrna lewini		species
GBMNF42714-22	OK030813	OK030813		GBMNF42714-22.COI-5P	15408573	6/7/22	BOLD:AAA2402	7/15/10		Mined from GenBank, NCBI		16981	Animalia	Chordata	Elasmobranchii	Carcharhiniformes	Sphyrnidae			Sphyrna	Sphyrna lewini		(Griffith & Smith, 1834)	Sphyrna lewini		species
GBMNA14259-19	KY464952	KY464952		GBMNA14259-19.COI-5P	9631352	1/24/19	BOLD:AAA7684	7/15/10		Mined from GenBank, NCBI		55546	Animalia	Chordata	Elasmobranchii	Carcharhiniformes	Sphyrnidae			Sphyrna	Sphyrna mokarran		Ruppell, 1837	Sphyrna mokarran		species															1/1/10					238	United States	US
GBMNA17866-19	NC_035491	NC_035491		GBMNA17866-19.COI-5P	9635374	1/24/19	BOLD:AAA7684	7/15/10		Mined from GenBank, NCBI		55546	Animalia	Chordata	Elasmobranchii	Carcharhiniformes	Sphyrnidae			Sphyrna	Sphyrna mokarran		Ruppell, 1837	Sphyrna mokarran		species															1/1/10					238	United States	US
ANGBF11784-15	KJ825837	KJ825837		ANGBF11784-15.COI-5P	5652831	3/6/15	BOLD:AAA2402	7/15/10		Mined from GenBank, NCBI		16981	Animalia	Chordata	Elasmobranchii	Carcharhiniformes	Sphyrnidae			Sphyrna	Sphyrna lewini		(Griffith & Smith, 1834)	Sphyrna lewini		species			Isolate: GP0133				taxon:7823
ANGBF11785-15	KJ825836	KJ825836		ANGBF11785-15.COI-5P	5652832	3/6/15	BOLD:AAA2402	7/15/10		Mined from GenBank, NCBI		16981	Animalia	Chordata	Elasmobranchii	Carcharhiniformes	Sphyrnidae			Sphyrna	Sphyrna lewini		(Griffith & Smith, 1834)	Sphyrna lewini		species			Isolate: GP0132				taxon:7823
ANGBF12467-15	KP177233	KP177233	RSRC 1	ANGBF12467-15.COI-5P	6150942	7/14/15	BOLD:AAA2402	7/15/10		Mined from GenBank, NCBI		16981	Animalia	Chordata	Elasmobranchii	Carcharhiniformes	Sphyrnidae			Sphyrna	Sphyrna lewini		(Griffith & Smith, 1834)	Sphyrna lewini		species							taxon:7823
ANGBF12468-15	KP177234	KP177234	RSRC 2	ANGBF12468-15.COI-5P	6150943	7/14/15	BOLD:AAA2402	7/15/10		Mined from GenBank, NCBI		16981	Animalia	Chordata	Elasmobranchii	Carcharhiniformes	Sphyrnidae			Sphyrna	Sphyrna lewini		(Griffith & Smith, 1834)	Sphyrna lewini		species							taxon:7823
ANGBF12469-15	KP177235	KP177235	RSRC 3	ANGBF12469-15.COI-5P	6150944	7/14/15	BOLD:AAA2402	7/15/10		Mined from GenBank, NCBI		16981	Animalia	Chordata	Elasmobranchii	Carcharhiniformes	Sphyrnidae			Sphyrna	Sphyrna lewini		(Griffith & Smith, 1834)	Sphyrna lewini		species							taxon:7823
ANGBF12470-15	KP177236	KP177236	RSRC 4	ANGBF12470-15.COI-5P	6150945	7/14/15	BOLD:AAA2402	7/15/10		Mined from GenBank, NCBI		16981	Animalia	Chordata	Elasmobranchii	Carcharhiniformes	Sphyrnidae			Sphyrna	Sphyrna lewini		(Griffith & Smith, 1834)	Sphyrna lewini		species							taxon:7823
ANGBF12471-15	KP177237	KP177237	RSRC 5	ANGBF12471-15.COI-5P	6150946	7/14/15	BOLD:AAA2402	7/15/10		Mined from GenBank, NCBI		16981	Animalia	Chordata	Elasmobranchii	Carcharhiniformes	Sphyrnidae			Sphyrna	Sphyrna lewini		(Griffith & Smith, 1834)	Sphyrna lewini		species							taxon:7823
ANGBF12472-15	KP177238	KP177238	RSRC 6	ANGBF12472-15.COI-5P	6150947	7/14/15	BOLD:AAA2402	7/15/10		Mined from GenBank, NCBI		16981	Animalia	Chordata	Elasmobranchii	Carcharhiniformes	Sphyrnidae			Sphyrna	Sphyrna lewini		(Griffith & Smith, 1834)	Sphyrna lewini		species							taxon:7823
ANGBF12473-15	KP177239	KP177239	RSRC 7	ANGBF12473-15.COI-5P	6150948	7/14/15	BOLD:AAA2402	7/15/10		Mined from GenBank, NCBI		16981	Animalia	Chordata	Elasmobranchii	Carcharhiniformes	Sphyrnidae			Sphyrna	Sphyrna lewini		(Griffith & Smith, 1834)	Sphyrna lewini		species							taxon:7823
ANGBF12474-15	KP177240	KP177240	RSRC 8	ANGBF12474-15.COI-5P	6150949	7/14/15	BOLD:AAA2402	7/15/10		Mined from GenBank, NCBI		16981	Animalia	Chordata	Elasmobranchii	Carcharhiniformes	Sphyrnidae			Sphyrna	Sphyrna lewini		(Griffith & Smith, 1834)	Sphyrna lewini		species							taxon:7823
ANGBF12475-15	KP177241	KP177241	RSRC 9	ANGBF12475-15.COI-5P	6150950	7/14/15	BOLD:AAA2402	7/15/10		Mined from GenBank, NCBI		16981	Animalia	Chordata	Elasmobranchii	Carcharhiniformes	Sphyrnidae			Sphyrna	Sphyrna lewini		(Griffith & Smith, 1834)	Sphyrna lewini		species							taxon:7823
ANGBF12477-15	KP177243	KP177243	RSRC 11	ANGBF12477-15.COI-5P	6150952	7/14/15	BOLD:AAA2402	7/15/10		Mined from GenBank, NCBI		16981	Animalia	Chordata	Elasmobranchii	Carcharhiniformes	Sphyrnidae			Sphyrna	Sphyrna lewini		(Griffith & Smith, 1834)	Sphyrna lewini		species							taxon:7823
ANGBF12478-15	KP177244	KP177244	RSRC 12	ANGBF12478-15.COI-5P	6150953	7/14/15	BOLD:AAA2402	7/15/10		Mined from GenBank, NCBI		16981	Animalia	Chordata	Elasmobranchii	Carcharhiniformes	Sphyrnidae			Sphyrna	Sphyrna lewini		(Griffith & Smith, 1834)	Sphyrna lewini		species							taxon:7823
ANGBF12479-15	KP177245	KP177245	RSRC 13	ANGBF12479-15.COI-5P	6150954	7/14/15	BOLD:AAA2402	7/15/10		Mined from GenBank, NCBI		16981	Animalia	Chordata	Elasmobranchii	Carcharhiniformes	Sphyrnidae			Sphyrna	Sphyrna lewini		(Griffith & Smith, 1834)	Sphyrna lewini		species							taxon:7823
ANGBF12480-15	KP177246	KP177246	RSRC 14	ANGBF12480-15.COI-5P	6150955	7/14/15	BOLD:AAA2402	7/15/10		Mined from GenBank, NCBI		16981	Animalia	Chordata	Elasmobranchii	Carcharhiniformes	Sphyrnidae			Sphyrna	Sphyrna lewini		(Griffith & Smith, 1834)	Sphyrna lewini		species							taxon:7823
ANGBF12481-15	KP177247	KP177247	RSRC 15	ANGBF12481-15.COI-5P	6150956	7/14/15	BOLD:AAA2402	7/15/10		Mined from GenBank, NCBI		16981	Animalia	Chordata	Elasmobranchii	Carcharhiniformes	Sphyrnidae			Sphyrna	Sphyrna lewini		(Griffith & Smith, 1834)	Sphyrna lewini		species							taxon:7823
ANGBF12482-15	KP177248	KP177248	RSRC 16	ANGBF12482-15.COI-5P	6150957	7/14/15	BOLD:AAA2402	7/15/10		Mined from GenBank, NCBI		16981	Animalia	Chordata	Elasmobranchii	Carcharhiniformes	Sphyrnidae			Sphyrna	Sphyrna lewini		(Griffith & Smith, 1834)	Sphyrna lewini		species							taxon:7823
ANGBF12483-15	KP177249	KP177249	RSRC 17	ANGBF12483-15.COI-5P	6150958	7/14/15	BOLD:AAA2402	7/15/10		Mined from GenBank, NCBI		16981	Animalia	Chordata	Elasmobranchii	Carcharhiniformes	Sphyrnidae			Sphyrna	Sphyrna lewini		(Griffith & Smith, 1834)	Sphyrna lewini		species							taxon:7823
ANGBF12485-15	KP177251	KP177251	RSRC 19	ANGBF12485-15.COI-5P	6150960	7/14/15	BOLD:AAA2402	7/15/10		Mined from GenBank, NCBI		16981	Animalia	Chordata	Elasmobranchii	Carcharhiniformes	Sphyrnidae			Sphyrna	Sphyrna lewini		(Griffith & Smith, 1834)	Sphyrna lewini		species							taxon:7823
ANGBF12486-15	KP177252	KP177252	RSRC 20	ANGBF12486-15.COI-5P	6150961	7/14/15	BOLD:AAA2402	7/15/10		Mined from GenBank, NCBI		16981	Animalia	Chordata	Elasmobranchii	Carcharhiniformes	Sphyrnidae			Sphyrna	Sphyrna lewini		(Griffith & Smith, 1834)	Sphyrna lewini		species							taxon:7823
ANGBF12487-15	KP177253	KP177253	RSRC 21	ANGBF12487-15.COI-5P	6150962	7/14/15	BOLD:AAA2402	7/15/10		Mined from GenBank, NCBI		16981	Animalia	Chordata	Elasmobranchii	Carcharhiniformes	Sphyrnidae			Sphyrna	Sphyrna lewini		(Griffith & Smith, 1834)	Sphyrna lewini		species							taxon:7823
ANGBF12488-15	KP177254	KP177254	RSRC 22	ANGBF12488-15.COI-5P	6150963	7/14/15	BOLD:AAA2402	7/15/10		Mined from GenBank, NCBI		16981	Animalia	Chordata	Elasmobranchii	Carcharhiniformes	Sphyrnidae			Sphyrna	Sphyrna lewini		(Griffith & Smith, 1834)	Sphyrna lewini		species							taxon:7823
ANGBF12489-15	KP177255	KP177255	RSRC 23	ANGBF12489-15.COI-5P	6150964	7/14/15	BOLD:AAA2402	7/15/10		Mined from GenBank, NCBI		16981	Animalia	Chordata	Elasmobranchii	Carcharhiniformes	Sphyrnidae			Sphyrna	Sphyrna lewini		(Griffith & Smith, 1834)	Sphyrna lewini		species							taxon:7823
ANGBF12490-15	KP177256	KP177256	RSRC 24	ANGBF12490-15.COI-5P	6150965	7/14/15	BOLD:AAA2402	7/15/10		Mined from GenBank, NCBI		16981	Animalia	Chordata	Elasmobranchii	Carcharhiniformes	Sphyrnidae			Sphyrna	Sphyrna lewini		(Griffith & Smith, 1834)	Sphyrna lewini		species							taxon:7823
ANGBF12491-15	KP177257	KP177257	RSRC 25	ANGBF12491-15.COI-5P	6150966	7/14/15	BOLD:AAA2402	7/15/10		Mined from GenBank, NCBI		16981	Animalia	Chordata	Elasmobranchii	Carcharhiniformes	Sphyrnidae			Sphyrna	Sphyrna lewini		(Griffith & Smith, 1834)	Sphyrna lewini		species							taxon:7823
ANGBF12492-15	KP177258	KP177258	RSRC 26	ANGBF12492-15.COI-5P	6150967	7/14/15	BOLD:AAA2402	7/15/10		Mined from GenBank, NCBI		16981	Animalia	Chordata	Elasmobranchii	Carcharhiniformes	Sphyrnidae			Sphyrna	Sphyrna lewini		(Griffith & Smith, 1834)	Sphyrna lewini		species							taxon:7823
ANGBF12493-15	KP177259	KP177259	RSRC 27	ANGBF12493-15.COI-5P	6150968	7/14/15	BOLD:AAA2402	7/15/10		Mined from GenBank, NCBI		16981	Animalia	Chordata	Elasmobranchii	Carcharhiniformes	Sphyrnidae			Sphyrna	Sphyrna lewini		(Griffith & Smith, 1834)	Sphyrna lewini		species							taxon:7823
ANGBF12494-15	KP177260	KP177260	RSRC 28	ANGBF12494-15.COI-5P	6150969	7/14/15	BOLD:AAA2402	7/15/10		Mined from GenBank, NCBI		16981	Animalia	Chordata	Elasmobranchii	Carcharhiniformes	Sphyrnidae			Sphyrna	Sphyrna lewini		(Griffith & Smith, 1834)	Sphyrna lewini		species							taxon:7823
ANGBF12495-15	KP177261	KP177261	RSRC 29	ANGBF12495-15.COI-5P	6150970	7/14/15	BOLD:AAA2402	7/15/10		Mined from GenBank, NCBI		16981	Animalia	Chordata	Elasmobranchii	Carcharhiniformes	Sphyrnidae			Sphyrna	Sphyrna lewini		(Griffith & Smith, 1834)	Sphyrna lewini		species							taxon:7823
ANGBF12497-15	KP177263	KP177263	RSRC 31	ANGBF12497-15.COI-5P	6150972	7/14/15	BOLD:AAA2402	7/15/10		Mined from GenBank, NCBI		16981	Animalia	Chordata	Elasmobranchii	Carcharhiniformes	Sphyrnidae			Sphyrna	Sphyrna lewini		(Griffith & Smith, 1834)	Sphyrna lewini		species							taxon:7823
ANGBF12498-15	KP177264	KP177264	RSRC 32	ANGBF12498-15.COI-5P	6150973	7/14/15	BOLD:AAA2402	7/15/10		Mined from GenBank, NCBI		16981	Animalia	Chordata	Elasmobranchii	Carcharhiniformes	Sphyrnidae			Sphyrna	Sphyrna lewini		(Griffith & Smith, 1834)	Sphyrna lewini		species							taxon:7823
ANGBF12499-15	KP177265	KP177265	RSRC 33	ANGBF12499-15.COI-5P	6150974	7/14/15	BOLD:AAA2402	7/15/10		Mined from GenBank, NCBI		16981	Animalia	Chordata	Elasmobranchii	Carcharhiniformes	Sphyrnidae			Sphyrna	Sphyrna lewini		(Griffith & Smith, 1834)	Sphyrna lewini		species							taxon:7823
ANGBF12500-15	KP177266	KP177266	RSRC 34	ANGBF12500-15.COI-5P	6150975	7/14/15	BOLD:AAA2402	7/15/10		Mined from GenBank, NCBI		16981	Animalia	Chordata	Elasmobranchii	Carcharhiniformes	Sphyrnidae			Sphyrna	Sphyrna lewini		(Griffith & Smith, 1834)	Sphyrna lewini		species							taxon:7823
ANGBF12501-15	KP177267	KP177267	RSRC 35	ANGBF12501-15.COI-5P	6150976	7/14/15	BOLD:AAA2402	7/15/10		Mined from GenBank, NCBI		16981	Animalia	Chordata	Elasmobranchii	Carcharhiniformes	Sphyrnidae			Sphyrna	Sphyrna lewini		(Griffith & Smith, 1834)	Sphyrna lewini		species							taxon:7823
ANGBF12502-15	KP177268	KP177268	RSRC 36	ANGBF12502-15.COI-5P	6150977	7/14/15	BOLD:AAA2402	7/15/10		Mined from GenBank, NCBI		16981	Animalia	Chordata	Elasmobranchii	Carcharhiniformes	Sphyrnidae			Sphyrna	Sphyrna lewini		(Griffith & Smith, 1834)	Sphyrna lewini		species							taxon:7823
ANGBF12503-15	KP177269	KP177269	RSRC 37	ANGBF12503-15.COI-5P	6150978	7/14/15	BOLD:AAA2402	7/15/10		Mined from GenBank, NCBI		16981	Animalia	Chordata	Elasmobranchii	Carcharhiniformes	Sphyrnidae			Sphyrna	Sphyrna lewini		(Griffith & Smith, 1834)	Sphyrna lewini		species							taxon:7823
ANGBF12504-15	KP177270	KP177270	RSRC 38	ANGBF12504-15.COI-5P	6150979	7/14/15	BOLD:AAA2402	7/15/10		Mined from GenBank, NCBI		16981	Animalia	Chordata	Elasmobranchii	Carcharhiniformes	Sphyrnidae			Sphyrna	Sphyrna lewini		(Griffith & Smith, 1834)	Sphyrna lewini		species							taxon:7823
ANGBF12505-15	KP177271	KP177271	RSRC 39	ANGBF12505-15.COI-5P	6150980	7/14/15	BOLD:AAA2402	7/15/10		Mined from GenBank, NCBI		16981	Animalia	Chordata	Elasmobranchii	Carcharhiniformes	Sphyrnidae			Sphyrna	Sphyrna lewini		(Griffith & Smith, 1834)	Sphyrna lewini		species							taxon:7823
ANGBF12506-15	KP177272	KP177272	RSRC 40	ANGBF12506-15.COI-5P	6150981	7/14/15	BOLD:AAA2402	7/15/10		Mined from GenBank, NCBI		16981	Animalia	Chordata	Elasmobranchii	Carcharhiniformes	Sphyrnidae			Sphyrna	Sphyrna lewini		(Griffith & Smith, 1834)	Sphyrna lewini		species							taxon:7823
ANGBF12507-15	KP177273	KP177273	RSRC 41	ANGBF12507-15.COI-5P	6150982	7/14/15	BOLD:AAA2402	7/15/10		Mined from GenBank, NCBI		16981	Animalia	Chordata	Elasmobranchii	Carcharhiniformes	Sphyrnidae			Sphyrna	Sphyrna lewini		(Griffith & Smith, 1834)	Sphyrna lewini		species							taxon:7823
ANGBF12508-15	KP177274	KP177274	RSRC 42	ANGBF12508-15.COI-5P	6150983	7/14/15	BOLD:AAA2402	7/15/10		Mined from GenBank, NCBI		16981	Animalia	Chordata	Elasmobranchii	Carcharhiniformes	Sphyrnidae			Sphyrna	Sphyrna lewini		(Griffith & Smith, 1834)	Sphyrna lewini		species							taxon:7823
ANGBF12509-15	KP177275	KP177275	RSRC 43	ANGBF12509-15.COI-5P	6150984	7/14/15	BOLD:AAA2402	7/15/10		Mined from GenBank, NCBI		16981	Animalia	Chordata	Elasmobranchii	Carcharhiniformes	Sphyrnidae			Sphyrna	Sphyrna lewini		(Griffith & Smith, 1834)	Sphyrna lewini		species							taxon:7823
ANGBF12510-15	KP177276	KP177276	RSRC 44	ANGBF12510-15.COI-5P	6150985	7/14/15	BOLD:AAA2402	7/15/10		Mined from GenBank, NCBI		16981	Animalia	Chordata	Elasmobranchii	Carcharhiniformes	Sphyrnidae			Sphyrna	Sphyrna lewini		(Griffith & Smith, 1834)	Sphyrna lewini		species							taxon:7823
ANGBF12511-15	KP177277	KP177277	RSRC 45	ANGBF12511-15.COI-5P	6150986	7/14/15	BOLD:AAA2402	7/15/10		Mined from GenBank, NCBI		16981	Animalia	Chordata	Elasmobranchii	Carcharhiniformes	Sphyrnidae			Sphyrna	Sphyrna lewini		(Griffith & Smith, 1834)	Sphyrna lewini		species							taxon:7823
ANGBF12512-15	KP177278	KP177278	RSRC 46	ANGBF12512-15.COI-5P	6150987	7/14/15	BOLD:AAA2402	7/15/10		Mined from GenBank, NCBI		16981	Animalia	Chordata	Elasmobranchii	Carcharhiniformes	Sphyrnidae			Sphyrna	Sphyrna lewini		(Griffith & Smith, 1834)	Sphyrna lewini		species							taxon:7823
ANGBF12513-15	KP177279	KP177279	RSRC 47	ANGBF12513-15.COI-5P	6150988	7/14/15	BOLD:AAA2402	7/15/10		Mined from GenBank, NCBI		16981	Animalia	Chordata	Elasmobranchii	Carcharhiniformes	Sphyrnidae			Sphyrna	Sphyrna lewini		(Griffith & Smith, 1834)	Sphyrna lewini		species							taxon:7823
ANGBF12514-15	KP177280	KP177280	RSRC 48	ANGBF12514-15.COI-5P	6150989	7/14/15	BOLD:AAA2402	7/15/10		Mined from GenBank, NCBI		16981	Animalia	Chordata	Elasmobranchii	Carcharhiniformes	Sphyrnidae			Sphyrna	Sphyrna lewini		(Griffith & Smith, 1834)	Sphyrna lewini		species							taxon:7823
ANGBF12515-15	KP177281	KP177281	RSRC 49	ANGBF12515-15.COI-5P	6150990	7/14/15	BOLD:AAA2402	7/15/10		Mined from GenBank, NCBI		16981	Animalia	Chordata	Elasmobranchii	Carcharhiniformes	Sphyrnidae			Sphyrna	Sphyrna lewini		(Griffith & Smith, 1834)	Sphyrna lewini		species							taxon:7823
ANGBF12516-15	KP177282	KP177282	RSRC 50	ANGBF12516-15.COI-5P	6150991	7/14/15	BOLD:AAA2402	7/15/10		Mined from GenBank, NCBI		16981	Animalia	Chordata	Elasmobranchii	Carcharhiniformes	Sphyrnidae			Sphyrna	Sphyrna lewini		(Griffith & Smith, 1834)	Sphyrna lewini		species							taxon:7823
ANGBF12517-15	KP177283	KP177283	RSRC 51	ANGBF12517-15.COI-5P	6150992	7/14/15	BOLD:AAA2402	7/15/10		Mined from GenBank, NCBI		16981	Animalia	Chordata	Elasmobranchii	Carcharhiniformes	Sphyrnidae			Sphyrna	Sphyrna lewini		(Griffith & Smith, 1834)	Sphyrna lewini		species							taxon:7823
ANGBF12518-15	KP177284	KP177284	RSRC 52	ANGBF12518-15.COI-5P	6150993	7/14/15	BOLD:AAA2402	7/15/10		Mined from GenBank, NCBI		16981	Animalia	Chordata	Elasmobranchii	Carcharhiniformes	Sphyrnidae			Sphyrna	Sphyrna lewini		(Griffith & Smith, 1834)	Sphyrna lewini		species							taxon:7823
ANGBF12519-15	KP177285	KP177285	RSRC 53	ANGBF12519-15.COI-5P	6150994	7/14/15	BOLD:AAA2402	7/15/10		Mined from GenBank, NCBI		16981	Animalia	Chordata	Elasmobranchii	Carcharhiniformes	Sphyrnidae			Sphyrna	Sphyrna lewini		(Griffith & Smith, 1834)	Sphyrna lewini		species							taxon:7823
ANGBF12520-15	KP177286	KP177286	RSRC 54	ANGBF12520-15.COI-5P	6150995	7/14/15	BOLD:AAA2402	7/15/10		Mined from GenBank, NCBI		16981	Animalia	Chordata	Elasmobranchii	Carcharhiniformes	Sphyrnidae			Sphyrna	Sphyrna lewini		(Griffith & Smith, 1834)	Sphyrna lewini		species							taxon:7823
ANGBF12521-15	KP177287	KP177287	RSRC 55	ANGBF12521-15.COI-5P	6150996	7/14/15	BOLD:AAA2402	7/15/10		Mined from GenBank, NCBI		16981	Animalia	Chordata	Elasmobranchii	Carcharhiniformes	Sphyrnidae			Sphyrna	Sphyrna lewini		(Griffith & Smith, 1834)	Sphyrna lewini		species							taxon:7823
ANGBF12522-15	KP177288	KP177288	RSRC 57	ANGBF12522-15.COI-5P	6150997	7/14/15	BOLD:AAA2402	7/15/10		Mined from GenBank, NCBI		16981	Animalia	Chordata	Elasmobranchii	Carcharhiniformes	Sphyrnidae			Sphyrna	Sphyrna lewini		(Griffith & Smith, 1834)	Sphyrna lewini		species							taxon:7823
ANGBF12523-15	KP177289	KP177289	RSRC 58	ANGBF12523-15.COI-5P	6150998	7/14/15	BOLD:AAA2402	7/15/10		Mined from GenBank, NCBI		16981	Animalia	Chordata	Elasmobranchii	Carcharhiniformes	Sphyrnidae			Sphyrna	Sphyrna lewini		(Griffith & Smith, 1834)	Sphyrna lewini		species							taxon:7823
ANGBF12525-15	KP177291	KP177291	RSRC 60	ANGBF12525-15.COI-5P	6151000	7/14/15	BOLD:AAA2402	7/15/10		Mined from GenBank, NCBI		16981	Animalia	Chordata	Elasmobranchii	Carcharhiniformes	Sphyrnidae			Sphyrna	Sphyrna lewini		(Griffith & Smith, 1834)	Sphyrna lewini		species							taxon:7823
ANGBF12526-15	KP177292	KP177292	RSRC 61	ANGBF12526-15.COI-5P	6151001	7/14/15	BOLD:AAA2402	7/15/10		Mined from GenBank, NCBI		16981	Animalia	Chordata	Elasmobranchii	Carcharhiniformes	Sphyrnidae			Sphyrna	Sphyrna lewini		(Griffith & Smith, 1834)	Sphyrna lewini		species							taxon:7823
ANGBF12527-15	KP177293	KP177293	RSRC 62	ANGBF12527-15.COI-5P	6151002	7/14/15	BOLD:AAA2402	7/15/10		Mined from GenBank, NCBI		16981	Animalia	Chordata	Elasmobranchii	Carcharhiniformes	Sphyrnidae			Sphyrna	Sphyrna lewini		(Griffith & Smith, 1834)	Sphyrna lewini		species							taxon:7823
ANGBF12528-15	KP177294	KP177294	RSRC 63	ANGBF12528-15.COI-5P	6151003	7/14/15	BOLD:AAA2402	7/15/10		Mined from GenBank, NCBI		16981	Animalia	Chordata	Elasmobranchii	Carcharhiniformes	Sphyrnidae			Sphyrna	Sphyrna lewini		(Griffith & Smith, 1834)	Sphyrna lewini		species							taxon:7823
ANGBF12529-15	KP177295	KP177295	RSRC 64	ANGBF12529-15.COI-5P	6151004	7/14/15	BOLD:AAA2402	7/15/10		Mined from GenBank, NCBI		16981	Animalia	Chordata	Elasmobranchii	Carcharhiniformes	Sphyrnidae			Sphyrna	Sphyrna lewini		(Griffith & Smith, 1834)	Sphyrna lewini		species							taxon:7823
ANGBF12530-15	KP177296	KP177296	RSRC 65	ANGBF12530-15.COI-5P	6151005	7/14/15	BOLD:AAA2402	7/15/10		Mined from GenBank, NCBI		16981	Animalia	Chordata	Elasmobranchii	Carcharhiniformes	Sphyrnidae			Sphyrna	Sphyrna lewini		(Griffith & Smith, 1834)	Sphyrna lewini		species							taxon:7823
ANGBF12531-15	KP177297	KP177297	RSRC 66	ANGBF12531-15.COI-5P	6151006	7/14/15	BOLD:AAA2402	7/15/10		Mined from GenBank, NCBI		16981	Animalia	Chordata	Elasmobranchii	Carcharhiniformes	Sphyrnidae			Sphyrna	Sphyrna lewini		(Griffith & Smith, 1834)	Sphyrna lewini		species							taxon:7823
ANGBF12532-15	KP177298	KP177298	RSRC 67	ANGBF12532-15.COI-5P	6151007	7/14/15	BOLD:AAA2402	7/15/10		Mined from GenBank, NCBI		16981	Animalia	Chordata	Elasmobranchii	Carcharhiniformes	Sphyrnidae			Sphyrna	Sphyrna lewini		(Griffith & Smith, 1834)	Sphyrna lewini		species							taxon:7823
ANGBF12533-15	KP177299	KP177299	RSRC 68	ANGBF12533-15.COI-5P	6151008	7/14/15	BOLD:AAA2402	7/15/10		Mined from GenBank, NCBI		16981	Animalia	Chordata	Elasmobranchii	Carcharhiniformes	Sphyrnidae			Sphyrna	Sphyrna lewini		(Griffith & Smith, 1834)	Sphyrna lewini		species							taxon:7823
ANGBF12534-15	KP177300	KP177300	RSRC 69	ANGBF12534-15.COI-5P	6151009	7/14/15	BOLD:AAA2402	7/15/10		Mined from GenBank, NCBI		16981	Animalia	Chordata	Elasmobranchii	Carcharhiniformes	Sphyrnidae			Sphyrna	Sphyrna lewini		(Griffith & Smith, 1834)	Sphyrna lewini		species							taxon:7823
ANGBF12535-15	KP177301	KP177301	RSRC 70	ANGBF12535-15.COI-5P	6151010	7/14/15	BOLD:AAA2402	7/15/10		Mined from GenBank, NCBI		16981	Animalia	Chordata	Elasmobranchii	Carcharhiniformes	Sphyrnidae			Sphyrna	Sphyrna lewini		(Griffith & Smith, 1834)	Sphyrna lewini		species							taxon:7823
ANGBF12536-15	KP177302	KP177302	RSRC 71	ANGBF12536-15.COI-5P	6151011	7/14/15	BOLD:AAA2402	7/15/10		Mined from GenBank, NCBI		16981	Animalia	Chordata	Elasmobranchii	Carcharhiniformes	Sphyrnidae			Sphyrna	Sphyrna lewini		(Griffith & Smith, 1834)	Sphyrna lewini		species							taxon:7823
ANGBF12537-15	KP177303	KP177303	RSRC 72	ANGBF12537-15.COI-5P	6151012	7/14/15	BOLD:AAA2402	7/15/10		Mined from GenBank, NCBI		16981	Animalia	Chordata	Elasmobranchii	Carcharhiniformes	Sphyrnidae			Sphyrna	Sphyrna lewini		(Griffith & Smith, 1834)	Sphyrna lewini		species							taxon:7823
ANGBF12538-15	KP177304	KP177304	RSRC 73	ANGBF12538-15.COI-5P	6151013	7/14/15	BOLD:AAA2402	7/15/10		Mined from GenBank, NCBI		16981	Animalia	Chordata	Elasmobranchii	Carcharhiniformes	Sphyrnidae			Sphyrna	Sphyrna lewini		(Griffith & Smith, 1834)	Sphyrna lewini		species							taxon:7823
ANGBF12541-15	KP177307	KP177307	RSRC 76	ANGBF12541-15.COI-5P	6151016	7/14/15	BOLD:AAA2402	7/15/10		Mined from GenBank, NCBI		16981	Animalia	Chordata	Elasmobranchii	Carcharhiniformes	Sphyrnidae			Sphyrna	Sphyrna lewini		(Griffith & Smith, 1834)	Sphyrna lewini		species							taxon:7823
ANGBF12564-15	KP719773	KP719773	FPSlew20	ANGBF12564-15.COI-5P	6151039	7/14/15	BOLD:AAA2402	7/15/10		Mined from GenBank, NCBI		16981	Animalia	Chordata	Elasmobranchii	Carcharhiniformes	Sphyrnidae			Sphyrna	Sphyrna lewini		(Griffith & Smith, 1834)	Sphyrna lewini		species							taxon:7823
ANGBF15969-19	HQ589298			ANGBF15969-19.COI-5P	10114327	4/5/19	BOLD:AAA2402	7/15/10		Mined from GenBank, NCBI		16981	Animalia	Chordata	Elasmobranchii	Carcharhiniformes	Sphyrnidae			Sphyrna	Sphyrna lewini		(Griffith & Smith, 1834)	Sphyrna lewini		species
ANGBF47379-19	NC_031812			ANGBF47379-19.COI-5P	10145737	4/5/19	BOLD:AAC7841	7/15/10		Mined from GenBank, NCBI		55548	Animalia	Chordata	Elasmobranchii	Carcharhiniformes	Sphyrnidae			Eusphyra	Eusphyra blochii		Cuvier, 1816	Eusphyra blochii		species
EWKU081-07	07-KUNHM-0081	ACB 05-13	KU:KUIT:T6953(RUSI 77789)	EWKU081-07.COI-5P	563665		BOLD:AAA2402	7/15/10		South African Institute for Aquatic Biodiversity		16981	Animalia	Chordata	Elasmobranchii	Carcharhiniformes	Sphyrnidae			Sphyrna	Sphyrna lewini		(Griffith & Smith, 1834)	Sphyrna lewini		species								KU# 6953
GBGC18230-19	MH841996	MH841996		GBGC18230-19.COI-5P	10868494	11/8/19	BOLD:AAA2402	7/15/10		Mined from GenBank, NCBI		16981	Animalia	Chordata	Elasmobranchii	Carcharhiniformes	Sphyrnidae			Sphyrna	Sphyrna lewini		(Griffith & Smith, 1834)	Sphyrna lewini		species
GBGC18243-19	MH842009	MH842009		GBGC18243-19.COI-5P	10868507	11/8/19	BOLD:AAA2402	7/15/10		Mined from GenBank, NCBI		16981	Animalia	Chordata	Elasmobranchii	Carcharhiniformes	Sphyrnidae			Sphyrna	Sphyrna lewini		(Griffith & Smith, 1834)	Sphyrna lewini		species
GBMNA14256-19	JX827259	JX827259		GBMNA14256-19.COI-5P	9631349	1/24/19	BOLD:AAA2403	7/15/10		Mined from GenBank, NCBI		16981	Animalia	Chordata	Elasmobranchii	Carcharhiniformes	Sphyrnidae			Sphyrna	Sphyrna lewini		(Griffith & Smith, 1834)	Sphyrna lewini		species
GBMNA14257-19	KM453976	KM453976		GBMNA14257-19.COI-5P	9631350	1/24/19	BOLD:ADK7234	12/19/17		Mined from GenBank, NCBI		72062	Animalia	Chordata	Elasmobranchii	Carcharhiniformes	Sphyrnidae			Sphyrna	Sphyrna tiburo		Linnaeus, 1758	Sphyrna tiburo		species
GBMNA14258-19	KM489157	KM489157		GBMNA14258-19.COI-5P	9631351	1/24/19	BOLD:AAA6753	7/15/10		Mined from GenBank, NCBI		16977	Animalia	Chordata	Elasmobranchii	Carcharhiniformes	Sphyrnidae			Sphyrna	Sphyrna zygaena		Linnaeus, 1758	Sphyrna zygaena		species
GBMNA14268-19	KU892590	KU892590		GBMNA14268-19.COI-5P	9631361	1/24/19	BOLD:AAC7841	7/15/10		Mined from GenBank, NCBI		55548	Animalia	Chordata	Elasmobranchii	Carcharhiniformes	Sphyrnidae			Eusphyra	Eusphyra blochii		Cuvier, 1816	Eusphyra blochii		species
GBMNB4662-20	MH593283	MH593283		GBMNB4662-20.COI-5P	11559085	4/22/20	BOLD:AAA2402	7/15/10		Mined from GenBank, NCBI		16981	Animalia	Chordata	Elasmobranchii	Carcharhiniformes	Sphyrnidae			Sphyrna	Sphyrna lewini		(Griffith & Smith, 1834)	Sphyrna lewini		species
GBMNB4663-20	MH593284	MH593284		GBMNB4663-20.COI-5P	11559086	4/22/20	BOLD:AAA2402	7/15/10		Mined from GenBank, NCBI		16981	Animalia	Chordata	Elasmobranchii	Carcharhiniformes	Sphyrnidae			Sphyrna	Sphyrna lewini		(Griffith & Smith, 1834)	Sphyrna lewini		species
GBMNB4664-20	MH593285	MH593285		GBMNB4664-20.COI-5P	11559087	4/22/20	BOLD:AAA2402	7/15/10		Mined from GenBank, NCBI		16981	Animalia	Chordata	Elasmobranchii	Carcharhiniformes	Sphyrnidae			Sphyrna	Sphyrna lewini		(Griffith & Smith, 1834)	Sphyrna lewini		species
GBMNB4665-20	MH593286	MH593286		GBMNB4665-20.COI-5P	11559088	4/22/20	BOLD:AAA2402	7/15/10		Mined from GenBank, NCBI		16981	Animalia	Chordata	Elasmobranchii	Carcharhiniformes	Sphyrnidae			Sphyrna	Sphyrna lewini		(Griffith & Smith, 1834)	Sphyrna lewini		species
GBMNB4666-20	MH593287	MH593287		GBMNB4666-20.COI-5P	11559089	4/22/20	BOLD:AAA2402	7/15/10		Mined from GenBank, NCBI		16981	Animalia	Chordata	Elasmobranchii	Carcharhiniformes	Sphyrnidae			Sphyrna	Sphyrna lewini		(Griffith & Smith, 1834)	Sphyrna lewini		species
GBMNB4668-20	MH593289	MH593289		GBMNB4668-20.COI-5P	11559091	4/22/20	BOLD:AAA2402	7/15/10		Mined from GenBank, NCBI		16981	Animalia	Chordata	Elasmobranchii	Carcharhiniformes	Sphyrnidae			Sphyrna	Sphyrna lewini		(Griffith & Smith, 1834)	Sphyrna lewini		species
GBMNE55779-22	OP077356	OP077356		GBMNE55779-22.COI-5P	16351442	10/21/22	BOLD:AAA2402	7/15/10		Mined from GenBank, NCBI		16981	Animalia	Chordata	Elasmobranchii	Carcharhiniformes	Sphyrnidae			Sphyrna	Sphyrna lewini		(Griffith & Smith, 1834)	Sphyrna lewini		species
GBMTG4448-16	NC_025778	NC_025778		GBMTG4448-16.COI-5P	6962821	3/17/16	BOLD:AAA6753	7/15/10		Mined from GenBank, NCBI		16977	Animalia	Chordata	Elasmobranchii	Carcharhiniformes	Sphyrnidae			Sphyrna	Sphyrna zygaena		Linnaeus, 1758	Sphyrna zygaena		species
GBMTG5082-16	NC_022679	NC_022679		GBMTG5082-16.COI-5P	6963455	3/17/16	BOLD:AAA2403	7/15/10		Mined from GenBank, NCBI		16981	Animalia	Chordata	Elasmobranchii	Carcharhiniformes	Sphyrnidae			Sphyrna	Sphyrna lewini		(Griffith & Smith, 1834)	Sphyrna lewini		species
GBMTG5888-16	NC_028508	NC_028508		GBMTG5888-16.COI-5P	6969120	3/18/16	BOLD:ADK7234	12/19/17		Mined from GenBank, NCBI		72062	Animalia	Chordata	Elasmobranchii	Carcharhiniformes	Sphyrnidae			Sphyrna	Sphyrna tiburo		Linnaeus, 1758	Sphyrna tiburo		species
EWHHS035-06	06-GHRI-0033	OC-3	SOSFSC:Sphyrna lewini OC-3	EWHHS035-06.COI-5P	262515		BOLD:AAA2404	7/15/10		Save Our Seas Foundation, Shark Conservation Consortium		16981	Animalia	Chordata	Elasmobranchii	Carcharhiniformes	Sphyrnidae			Sphyrna	Sphyrna lewini		(Griffith & Smith, 1834)	Sphyrna lewini		species							FAO-31	Tube #33							1/1/95					4667	Atlantic Ocean		Caribbean Sea
NOSMF053-08	07-NOSMF-0053	Slew026b(209s)	NOAA:MarFor:Slew026b(209s)	NOSMF053-08.COI-5P	711291		BOLD:AAA2404	7/15/10		National Ocean Service, Marine Forensic Branch, United States		16981	Animalia	Chordata	Elasmobranchii	Carcharhiniformes	Sphyrnidae			Sphyrna	Sphyrna lewini		(Griffith & Smith, 1834)	Sphyrna lewini		species				M			FAO-31	muscle stored frozen						Nancy E. Kohler	8/14/95					222	Atlantic Ocean
EWHHS106-06	06-GHRI-0104	OC-84	SOSFSC:Sphyrna lewini OC-84	EWHHS106-06.COI-5P	292366		BOLD:AAA2404	7/15/10		Save Our Seas Foundation, Shark Conservation Consortium		16981	Animalia	Chordata	Elasmobranchii	Carcharhiniformes	Sphyrnidae			Sphyrna	Sphyrna lewini		(Griffith & Smith, 1834)	Sphyrna lewini		species							FAO-31	Tube #105, possible cryptic species												624	United States	US	Florida
EWHHS107-06	06-GHRI-0105	OC-124	SOSFSC:Sphyrna lewini OC-124	EWHHS107-06.COI-5P	292367		BOLD:AAA2404	7/15/10		Save Our Seas Foundation, Shark Conservation Consortium		16981	Animalia	Chordata	Elasmobranchii	Carcharhiniformes	Sphyrnidae			Sphyrna	Sphyrna lewini		(Griffith & Smith, 1834)	Sphyrna lewini		species							FAO-31	Tube #106, possible cryptic species							3/1/01					624	United States	US	Florida
EWHHS105-06	06-GHRI-0103	OC-5	SOSFSC:Sphyrna lewini OC-5	EWHHS105-06.COI-5P	292365		BOLD:AAA2404	7/15/10		Save Our Seas Foundation, Shark Conservation Consortium		16981	Animalia	Chordata	Elasmobranchii	Carcharhiniformes	Sphyrnidae			Sphyrna	Sphyrna lewini		(Griffith & Smith, 1834)	Sphyrna lewini		species								Tube #104, possible cryptic species
EWHHS060-06	06-GHRI-0058	OC-33	SOSFSC:Sphyrna lewini OC-33	EWHHS060-06.COI-5P	262540		BOLD:AAA2403	7/15/10		Save Our Seas Foundation, Shark Conservation Consortium		16981	Animalia	Chordata	Elasmobranchii	Carcharhiniformes	Sphyrnidae			Sphyrna	Sphyrna lewini		(Griffith & Smith, 1834)	Sphyrna lewini		species				M			FAO-77	Tube #58; Neonate												638	United States	US	Hawaii
KANB115-17	AI2EP60	KB17-321	USNM:FISH:442494	KANB115-17.COI-5P	8341279	10/10/17	BOLD:AAA2403	7/15/10		Smithsonian Institution, National Museum of Natural History		16981	Animalia	Chordata	Elasmobranchii	Carcharhiniformes	Sphyrnidae			Sphyrna	Sphyrna lewini		(Griffith & Smith, 1834)	Sphyrna lewini		species								Specimen was initially captured live by HIMB for separate research project, but later died in captivity. Specimen was rmaintained in frozen storage by HIMB prior to transfer to Bioblitz project.	Vouchered:Registered Collection					Hawaii Institute of Marine Biology (HIMB)	4/1/17		LRP 17-59; KANF059			638	United States	US	Hawaii
MFC196-08	MFC196		SIO 98-39	MFC196-08.COI-5P	718680		BOLD:AAA2403	7/15/10		Scripps Institution of Oceanography		16981	Animalia	Chordata	Elasmobranchii	Carcharhiniformes	Sphyrnidae			Sphyrna	Sphyrna lewini		(Griffith & Smith, 1834)	Sphyrna lewini		species	Philip A. Hastings						FAO-77							M Shane & party, Hubbs-Sea World Res. Inst	10/6/97					595	United States	US	California
ANGBF12543-15	KP719452	KP719452	PLSlew2	ANGBF12543-15.COI-5P	6151018	7/14/15	BOLD:AAA2403	7/15/10		Mined from GenBank, NCBI		16981	Animalia	Chordata	Elasmobranchii	Carcharhiniformes	Sphyrnidae			Sphyrna	Sphyrna lewini		(Griffith & Smith, 1834)	Sphyrna lewini		species							taxon:7823
ANGBF12544-15	KP719453	KP719453	PLSlew3	ANGBF12544-15.COI-5P	6151019	7/14/15	BOLD:AAA2403	7/15/10		Mined from GenBank, NCBI		16981	Animalia	Chordata	Elasmobranchii	Carcharhiniformes	Sphyrnidae			Sphyrna	Sphyrna lewini		(Griffith & Smith, 1834)	Sphyrna lewini		species							taxon:7823
ANGBF12547-15	KP719756	KP719756	FPSlew3	ANGBF12547-15.COI-5P	6151022	7/14/15	BOLD:AAA2403	7/15/10		Mined from GenBank, NCBI		16981	Animalia	Chordata	Elasmobranchii	Carcharhiniformes	Sphyrnidae			Sphyrna	Sphyrna lewini		(Griffith & Smith, 1834)	Sphyrna lewini		species							taxon:7823
ANGBF12551-15	KP719760	KP719760	FPSlew7	ANGBF12551-15.COI-5P	6151026	7/14/15	BOLD:AAA2403	7/15/10		Mined from GenBank, NCBI		16981	Animalia	Chordata	Elasmobranchii	Carcharhiniformes	Sphyrnidae			Sphyrna	Sphyrna lewini		(Griffith & Smith, 1834)	Sphyrna lewini		species							taxon:7823
ANGBF12552-15	KP719761	KP719761	FPSlew8	ANGBF12552-15.COI-5P	6151027	7/14/15	BOLD:AAA2403	7/15/10		Mined from GenBank, NCBI		16981	Animalia	Chordata	Elasmobranchii	Carcharhiniformes	Sphyrnidae			Sphyrna	Sphyrna lewini		(Griffith & Smith, 1834)	Sphyrna lewini		species							taxon:7823
ANGBF12553-15	KP719762	KP719762	FPSlew9	ANGBF12553-15.COI-5P	6151028	7/14/15	BOLD:AAA2403	7/15/10		Mined from GenBank, NCBI		16981	Animalia	Chordata	Elasmobranchii	Carcharhiniformes	Sphyrnidae			Sphyrna	Sphyrna lewini		(Griffith & Smith, 1834)	Sphyrna lewini		species							taxon:7823
ANGBF12554-15	KP719763	KP719763	FPSlew10	ANGBF12554-15.COI-5P	6151029	7/14/15	BOLD:AAA2403	7/15/10		Mined from GenBank, NCBI		16981	Animalia	Chordata	Elasmobranchii	Carcharhiniformes	Sphyrnidae			Sphyrna	Sphyrna lewini		(Griffith & Smith, 1834)	Sphyrna lewini		species							taxon:7823
ANGBF12555-15	KP719764	KP719764	FPSlew11	ANGBF12555-15.COI-5P	6151030	7/14/15	BOLD:AAA2403	7/15/10		Mined from GenBank, NCBI		16981	Animalia	Chordata	Elasmobranchii	Carcharhiniformes	Sphyrnidae			Sphyrna	Sphyrna lewini		(Griffith & Smith, 1834)	Sphyrna lewini		species							taxon:7823
ANGBF12556-15	KP719765	KP719765	FPSlew12	ANGBF12556-15.COI-5P	6151031	7/14/15	BOLD:AAA2403	7/15/10		Mined from GenBank, NCBI		16981	Animalia	Chordata	Elasmobranchii	Carcharhiniformes	Sphyrnidae			Sphyrna	Sphyrna lewini		(Griffith & Smith, 1834)	Sphyrna lewini		species							taxon:7823
ANGBF12558-15	KP719767	KP719767	FPSlew14	ANGBF12558-15.COI-5P	6151033	7/14/15	BOLD:AAA2403	7/15/10		Mined from GenBank, NCBI		16981	Animalia	Chordata	Elasmobranchii	Carcharhiniformes	Sphyrnidae			Sphyrna	Sphyrna lewini		(Griffith & Smith, 1834)	Sphyrna lewini		species							taxon:7823
ANGBF12560-15	KP719769	KP719769	FPSlew16	ANGBF12560-15.COI-5P	6151035	7/14/15	BOLD:AAA2403	7/15/10		Mined from GenBank, NCBI		16981	Animalia	Chordata	Elasmobranchii	Carcharhiniformes	Sphyrnidae			Sphyrna	Sphyrna lewini		(Griffith & Smith, 1834)	Sphyrna lewini		species							taxon:7823
ANGBF12561-15	KP719770	KP719770	FPSlew17	ANGBF12561-15.COI-5P	6151036	7/14/15	BOLD:AAA2403	7/15/10		Mined from GenBank, NCBI		16981	Animalia	Chordata	Elasmobranchii	Carcharhiniformes	Sphyrnidae			Sphyrna	Sphyrna lewini		(Griffith & Smith, 1834)	Sphyrna lewini		species							taxon:7823
ANGBF12562-15	KP719771	KP719771	FPSlew18	ANGBF12562-15.COI-5P	6151037	7/14/15	BOLD:AAA2403	7/15/10		Mined from GenBank, NCBI		16981	Animalia	Chordata	Elasmobranchii	Carcharhiniformes	Sphyrnidae			Sphyrna	Sphyrna lewini		(Griffith & Smith, 1834)	Sphyrna lewini		species							taxon:7823
ANGBF12563-15	KP719772	KP719772	FPSlew19	ANGBF12563-15.COI-5P	6151038	7/14/15	BOLD:AAA2403	7/15/10		Mined from GenBank, NCBI		16981	Animalia	Chordata	Elasmobranchii	Carcharhiniformes	Sphyrnidae			Sphyrna	Sphyrna lewini		(Griffith & Smith, 1834)	Sphyrna lewini		species							taxon:7823
ANGBF15991-19	MG644331			ANGBF15991-19.COI-5P	10114349	4/5/19	BOLD:AAA2403	7/15/10		Mined from GenBank, NCBI		16981	Animalia	Chordata	Elasmobranchii	Carcharhiniformes	Sphyrnidae			Sphyrna	Sphyrna lewini		(Griffith & Smith, 1834)	Sphyrna lewini		species
GBMND3641-21	MT152488		107_PR_Sphyrna_zygaena	GBMND3641-21.COI-5P	12735015	2/8/21	BOLD:AAA6753	7/15/10		Mined from GenBank, NCBI		16977	Animalia	Chordata	Elasmobranchii	Carcharhiniformes	Sphyrnidae			Sphyrna	Sphyrna zygaena		Linnaeus, 1758	Sphyrna zygaena		species
GBMND3642-21	MT152489		108_PR_Sphyrna_zygaena	GBMND3642-21.COI-5P	12735016	2/8/21	BOLD:AAA6753	7/15/10		Mined from GenBank, NCBI		16977	Animalia	Chordata	Elasmobranchii	Carcharhiniformes	Sphyrnidae			Sphyrna	Sphyrna zygaena		Linnaeus, 1758	Sphyrna zygaena		species
GBMND3643-21	MT152496		118_PR_Sphyrna_zygaena	GBMND3643-21.COI-5P	12735017	2/8/21	BOLD:AAA6753	7/15/10		Mined from GenBank, NCBI		16977	Animalia	Chordata	Elasmobranchii	Carcharhiniformes	Sphyrnidae			Sphyrna	Sphyrna zygaena		Linnaeus, 1758	Sphyrna zygaena		species
GBMND3644-21	MT152506		128_PR_Sphyrna_zygaena	GBMND3644-21.COI-5P	12735018	2/8/21	BOLD:AAA6753	7/15/10		Mined from GenBank, NCBI		16977	Animalia	Chordata	Elasmobranchii	Carcharhiniformes	Sphyrnidae			Sphyrna	Sphyrna zygaena		Linnaeus, 1758	Sphyrna zygaena		species
GBMND3645-21	MT152530		164_PR_Sphyrna_zygaena	GBMND3645-21.COI-5P	12735019	2/8/21	BOLD:AAA6753	7/15/10		Mined from GenBank, NCBI		16977	Animalia	Chordata	Elasmobranchii	Carcharhiniformes	Sphyrnidae			Sphyrna	Sphyrna zygaena		Linnaeus, 1758	Sphyrna zygaena		species
GBMND3646-21	MT152531		165_PR_Sphyrna_zygaena	GBMND3646-21.COI-5P	12735020	2/8/21	BOLD:AAA6753	7/15/10		Mined from GenBank, NCBI		16977	Animalia	Chordata	Elasmobranchii	Carcharhiniformes	Sphyrnidae			Sphyrna	Sphyrna zygaena		Linnaeus, 1758	Sphyrna zygaena		species
GBMND3647-21	MT152532		166_PR_Sphyrna_zygaena	GBMND3647-21.COI-5P	12735021	2/8/21	BOLD:AAA6753	7/15/10		Mined from GenBank, NCBI		16977	Animalia	Chordata	Elasmobranchii	Carcharhiniformes	Sphyrnidae			Sphyrna	Sphyrna zygaena		Linnaeus, 1758	Sphyrna zygaena		species
GBMND3648-21	MT152533		167_PR_Sphyrna_zygaena	GBMND3648-21.COI-5P	12735022	2/8/21	BOLD:AAA6753	7/15/10		Mined from GenBank, NCBI		16977	Animalia	Chordata	Elasmobranchii	Carcharhiniformes	Sphyrnidae			Sphyrna	Sphyrna zygaena		Linnaeus, 1758	Sphyrna zygaena		species
GBMND3649-21	MT152534		168_PR_Sphyrna_zygaena	GBMND3649-21.COI-5P	12735023	2/8/21	BOLD:AAA6753	7/15/10		Mined from GenBank, NCBI		16977	Animalia	Chordata	Elasmobranchii	Carcharhiniformes	Sphyrnidae			Sphyrna	Sphyrna zygaena		Linnaeus, 1758	Sphyrna zygaena		species
GBMND3650-21	MT152535		169_PR_Sphyrna_zygaena	GBMND3650-21.COI-5P	12735024	2/8/21	BOLD:AAA6753	7/15/10		Mined from GenBank, NCBI		16977	Animalia	Chordata	Elasmobranchii	Carcharhiniformes	Sphyrnidae			Sphyrna	Sphyrna zygaena		Linnaeus, 1758	Sphyrna zygaena		species
GBMND3651-21	MT152536		170_PR_Sphyrna_zygaena	GBMND3651-21.COI-5P	12735025	2/8/21	BOLD:AAA6753	7/15/10		Mined from GenBank, NCBI		16977	Animalia	Chordata	Elasmobranchii	Carcharhiniformes	Sphyrnidae			Sphyrna	Sphyrna zygaena		Linnaeus, 1758	Sphyrna zygaena		species
GBMND3652-21	MT152538		172_PR_Sphyrna_zygaena	GBMND3652-21.COI-5P	12735026	2/8/21	BOLD:AAA6753	7/15/10		Mined from GenBank, NCBI		16977	Animalia	Chordata	Elasmobranchii	Carcharhiniformes	Sphyrnidae			Sphyrna	Sphyrna zygaena		Linnaeus, 1758	Sphyrna zygaena		species
GBMND3653-21	MT152568		206_PR_Sphyrna_zygaena	GBMND3653-21.COI-5P	12735027	2/8/21	BOLD:AAA6753	7/15/10		Mined from GenBank, NCBI		16977	Animalia	Chordata	Elasmobranchii	Carcharhiniformes	Sphyrnidae			Sphyrna	Sphyrna zygaena		Linnaeus, 1758	Sphyrna zygaena		species
GBMND3654-21	MT152415		26_PR_Sphyrna_zygaena	GBMND3654-21.COI-5P	12735028	2/8/21	BOLD:AAA6753	7/15/10		Mined from GenBank, NCBI		16977	Animalia	Chordata	Elasmobranchii	Carcharhiniformes	Sphyrnidae			Sphyrna	Sphyrna zygaena		Linnaeus, 1758	Sphyrna zygaena		species
GBMND3655-21	MT152427		38_PR_Sphyrna_zygaena	GBMND3655-21.COI-5P	12735029	2/8/21	BOLD:AAA6753	7/15/10		Mined from GenBank, NCBI		16977	Animalia	Chordata	Elasmobranchii	Carcharhiniformes	Sphyrnidae			Sphyrna	Sphyrna zygaena		Linnaeus, 1758	Sphyrna zygaena		species
GBMND3656-21	MT152433		44_PR_Sphyrna_zygaena	GBMND3656-21.COI-5P	12735030	2/8/21	BOLD:AAA6753	7/15/10		Mined from GenBank, NCBI		16977	Animalia	Chordata	Elasmobranchii	Carcharhiniformes	Sphyrnidae			Sphyrna	Sphyrna zygaena		Linnaeus, 1758	Sphyrna zygaena		species
GBMND3657-21	MT152447		59_PR_Sphyrna_zygaena	GBMND3657-21.COI-5P	12735031	2/8/21	BOLD:AAA6753	7/15/10		Mined from GenBank, NCBI		16977	Animalia	Chordata	Elasmobranchii	Carcharhiniformes	Sphyrnidae			Sphyrna	Sphyrna zygaena		Linnaeus, 1758	Sphyrna zygaena		species
GBMND3658-21	MT152462		76_PR_Sphyrna_zygaena	GBMND3658-21.COI-5P	12735032	2/8/21	BOLD:AAA6753	7/15/10		Mined from GenBank, NCBI		16977	Animalia	Chordata	Elasmobranchii	Carcharhiniformes	Sphyrnidae			Sphyrna	Sphyrna zygaena		Linnaeus, 1758	Sphyrna zygaena		species
GBMND3659-21	MN880545		REDES-CG31	GBMND3659-21.COI-5P	12735033	2/8/21	BOLD:AAA6753	7/15/10		Mined from GenBank, NCBI		16977	Animalia	Chordata	Elasmobranchii	Carcharhiniformes	Sphyrnidae			Sphyrna	Sphyrna zygaena		Linnaeus, 1758	Sphyrna zygaena		species															6/6/19					75	Peru	PE
GBMND3660-21	MN880546		REDES-CG32	GBMND3660-21.COI-5P	12735034	2/8/21	BOLD:AAA6753	7/15/10		Mined from GenBank, NCBI		16977	Animalia	Chordata	Elasmobranchii	Carcharhiniformes	Sphyrnidae			Sphyrna	Sphyrna zygaena		Linnaeus, 1758	Sphyrna zygaena		species															6/6/19					75	Peru	PE
GBMND3661-21	MN880548		REDES-CG34	GBMND3661-21.COI-5P	12735035	2/8/21	BOLD:AAA6753	7/15/10		Mined from GenBank, NCBI		16977	Animalia	Chordata	Elasmobranchii	Carcharhiniformes	Sphyrnidae			Sphyrna	Sphyrna zygaena		Linnaeus, 1758	Sphyrna zygaena		species															6/6/19					75	Peru	PE
GBMND3662-21	MN880591		REDES-OC64	GBMND3662-21.COI-5P	12735036	2/8/21	BOLD:AAA6753	7/15/10		Mined from GenBank, NCBI		16977	Animalia	Chordata	Elasmobranchii	Carcharhiniformes	Sphyrnidae			Sphyrna	Sphyrna zygaena		Linnaeus, 1758	Sphyrna zygaena		species															6/8/19					75	Peru	PE
GBMND3663-21	MN880592		REDES-OC65	GBMND3663-21.COI-5P	12735037	2/8/21	BOLD:AAA6753	7/15/10		Mined from GenBank, NCBI		16977	Animalia	Chordata	Elasmobranchii	Carcharhiniformes	Sphyrnidae			Sphyrna	Sphyrna zygaena		Linnaeus, 1758	Sphyrna zygaena		species															6/8/19					75	Peru	PE
GBMND3664-21	MN880593		REDES-OC66	GBMND3664-21.COI-5P	12735038	2/8/21	BOLD:AAA6753	7/15/10		Mined from GenBank, NCBI		16977	Animalia	Chordata	Elasmobranchii	Carcharhiniformes	Sphyrnidae			Sphyrna	Sphyrna zygaena		Linnaeus, 1758	Sphyrna zygaena		species															6/8/19					75	Peru	PE
ANGBF15992-19	MG594046			ANGBF15992-19.COI-5P	10114350	4/5/19	BOLD:AAA2403	7/15/10		Mined from GenBank, NCBI		16981	Animalia	Chordata	Elasmobranchii	Carcharhiniformes	Sphyrnidae			Sphyrna	Sphyrna lewini		(Griffith & Smith, 1834)	Sphyrna lewini		species
ANGBF15994-19	MG644330			ANGBF15994-19.COI-5P	10114352	4/5/19	BOLD:AAA2403	7/15/10		Mined from GenBank, NCBI		16981	Animalia	Chordata	Elasmobranchii	Carcharhiniformes	Sphyrnidae			Sphyrna	Sphyrna lewini		(Griffith & Smith, 1834)	Sphyrna lewini		species
GBMND73001-21	MW465178	MW465178	MMC-BEL2	GBMND73001-21.COI-5P	13689533	7/25/21	BOLD:AAE9151	7/15/10		Mined from GenBank, NCBI		72061	Animalia	Chordata	Elasmobranchii	Carcharhiniformes	Sphyrnidae			Sphyrna	Sphyrna tudes		Valenciennes, 1822	Sphyrna tudes		species
GBMND73002-21	MW465136	MW465136	MMC-CAN2	GBMND73002-21.COI-5P	13689534	7/25/21	BOLD:AAA6753	7/15/10		Mined from GenBank, NCBI		16977	Animalia	Chordata	Elasmobranchii	Carcharhiniformes	Sphyrnidae			Sphyrna	Sphyrna zygaena		Linnaeus, 1758	Sphyrna zygaena		species
GBMND73003-21	MW465134	MW465134	MMC-CTB2	GBMND73003-21.COI-5P	13689535	7/25/21	BOLD:AAA6753	7/15/10		Mined from GenBank, NCBI		16977	Animalia	Chordata	Elasmobranchii	Carcharhiniformes	Sphyrnidae			Sphyrna	Sphyrna zygaena		Linnaeus, 1758	Sphyrna zygaena		species
GBMND73004-21	MW465152	MW465152	MMC-PTY1	GBMND73004-21.COI-5P	13689536	7/25/21	BOLD:AAA6753	7/15/10		Mined from GenBank, NCBI		16977	Animalia	Chordata	Elasmobranchii	Carcharhiniformes	Sphyrnidae			Sphyrna	Sphyrna zygaena		Linnaeus, 1758	Sphyrna zygaena		species
ANGBF15995-19	MG594042			ANGBF15995-19.COI-5P	10114353	4/5/19	BOLD:AAA2403	7/15/10		Mined from GenBank, NCBI		16981	Animalia	Chordata	Elasmobranchii	Carcharhiniformes	Sphyrnidae			Sphyrna	Sphyrna lewini		(Griffith & Smith, 1834)	Sphyrna lewini		species
GBMND73006-21	MW208709	MW208709		GBMND73006-21.COI-5P	13689538	7/25/21	BOLD:AAA6753	7/15/10		Mined from GenBank, NCBI		16977	Animalia	Chordata	Elasmobranchii	Carcharhiniformes	Sphyrnidae			Sphyrna	Sphyrna zygaena		Linnaeus, 1758	Sphyrna zygaena		species
GBMND73007-21	MW208711	MW208711		GBMND73007-21.COI-5P	13689539	7/25/21	BOLD:AAA6753	7/15/10		Mined from GenBank, NCBI		16977	Animalia	Chordata	Elasmobranchii	Carcharhiniformes	Sphyrnidae			Sphyrna	Sphyrna zygaena		Linnaeus, 1758	Sphyrna zygaena		species
ANGBF15997-19	MG594052			ANGBF15997-19.COI-5P	10114355	4/5/19	BOLD:AAA2403	7/15/10		Mined from GenBank, NCBI		16981	Animalia	Chordata	Elasmobranchii	Carcharhiniformes	Sphyrnidae			Sphyrna	Sphyrna lewini		(Griffith & Smith, 1834)	Sphyrna lewini		species
EWHHS073-06	06-GHRI-0071	OC-193	SOSFSC:Sphyrna lewini OC-193	EWHHS073-06.COI-5P	262553		BOLD:AAA2403	7/15/10		Save Our Seas Foundation, Shark Conservation Consortium		16981	Animalia	Chordata	Elasmobranchii	Carcharhiniformes	Sphyrnidae			Sphyrna	Sphyrna lewini		(Griffith & Smith, 1834)	Sphyrna lewini		species							FAO-77	Tube #71
EWHHS074-06	06-GHRI-0072	OC-194	SOSFSC:Sphyrna lewini OC-194	EWHHS074-06.COI-5P	262554		BOLD:AAA2403	7/15/10		Save Our Seas Foundation, Shark Conservation Consortium		16981	Animalia	Chordata	Elasmobranchii	Carcharhiniformes	Sphyrnidae			Sphyrna	Sphyrna lewini		(Griffith & Smith, 1834)	Sphyrna lewini		species							FAO-77	Tube #72
EWHHS075-06	06-GHRI-0073	OC-195	SOSFSC:Sphyrna lewini OC-195	EWHHS075-06.COI-5P	262555		BOLD:AAA2403	7/15/10		Save Our Seas Foundation, Shark Conservation Consortium		16981	Animalia	Chordata	Elasmobranchii	Carcharhiniformes	Sphyrnidae			Sphyrna	Sphyrna lewini		(Griffith & Smith, 1834)	Sphyrna lewini		species							FAO-77	Tube #73
EWHHS076-06	06-GHRI-0074	OC-198	SOSFSC:Sphyrna lewini OC-198	EWHHS076-06.COI-5P	262556		BOLD:AAA2403	7/15/10		Save Our Seas Foundation, Shark Conservation Consortium		16981	Animalia	Chordata	Elasmobranchii	Carcharhiniformes	Sphyrnidae			Sphyrna	Sphyrna lewini		(Griffith & Smith, 1834)	Sphyrna lewini		species							FAO-77	Tube #74
EWHHS077-06	06-GHRI-0075	OC-199	SOSFSC:Sphyrna lewini OC-199	EWHHS077-06.COI-5P	262557		BOLD:AAA2403	7/15/10		Save Our Seas Foundation, Shark Conservation Consortium		16981	Animalia	Chordata	Elasmobranchii	Carcharhiniformes	Sphyrnidae			Sphyrna	Sphyrna lewini		(Griffith & Smith, 1834)	Sphyrna lewini		species							FAO-77	Tube #75
EWHHS078-06	06-GHRI-0076	OC-200	SOSFSC:Sphyrna lewini OC-200	EWHHS078-06.COI-5P	262558		BOLD:AAA2403	7/15/10		Save Our Seas Foundation, Shark Conservation Consortium		16981	Animalia	Chordata	Elasmobranchii	Carcharhiniformes	Sphyrnidae			Sphyrna	Sphyrna lewini		(Griffith & Smith, 1834)	Sphyrna lewini		species							FAO-77	Tube #76
EWHHS079-06	06-GHRI-0077	OC-209	SOSFSC:Sphyrna lewini OC-209	EWHHS079-06.COI-5P	262559		BOLD:AAA2403	7/15/10		Save Our Seas Foundation, Shark Conservation Consortium		16981	Animalia	Chordata	Elasmobranchii	Carcharhiniformes	Sphyrnidae			Sphyrna	Sphyrna lewini		(Griffith & Smith, 1834)	Sphyrna lewini		species							FAO-77	Tube #77
EWHHS080-06	06-GHRI-0078	OC-210	SOSFSC:Sphyrna lewini OC-210	EWHHS080-06.COI-5P	262560		BOLD:AAA2403	7/15/10		Save Our Seas Foundation, Shark Conservation Consortium		16981	Animalia	Chordata	Elasmobranchii	Carcharhiniformes	Sphyrnidae			Sphyrna	Sphyrna lewini		(Griffith & Smith, 1834)	Sphyrna lewini		species							FAO-77	Tube #78
EWHHS081-06	06-GHRI-0079	OC-211	SOSFSC:Sphyrna lewini OC-211	EWHHS081-06.COI-5P	262561		BOLD:AAA2403	7/15/10		Save Our Seas Foundation, Shark Conservation Consortium		16981	Animalia	Chordata	Elasmobranchii	Carcharhiniformes	Sphyrnidae			Sphyrna	Sphyrna lewini		(Griffith & Smith, 1834)	Sphyrna lewini		species							FAO-77	Tube #80
EWHHS082-06	06-GHRI-0080	OC-212	SOSFSC:Sphyrna lewini OC-212	EWHHS082-06.COI-5P	262562		BOLD:AAA2403	7/15/10		Save Our Seas Foundation, Shark Conservation Consortium		16981	Animalia	Chordata	Elasmobranchii	Carcharhiniformes	Sphyrnidae			Sphyrna	Sphyrna lewini		(Griffith & Smith, 1834)	Sphyrna lewini		species							FAO-77	Tube #81
GBMNB4667-20	MH593288	MH593288		GBMNB4667-20.COI-5P	11559090	4/22/20	BOLD:AAA2403	7/15/10		Mined from GenBank, NCBI		16981	Animalia	Chordata	Elasmobranchii	Carcharhiniformes	Sphyrnidae			Sphyrna	Sphyrna lewini		(Griffith & Smith, 1834)	Sphyrna lewini		species
GBMNF42713-22	MW714782	MW714782	Slewini (CIRUV)	GBMNF42713-22.COI-5P	15408572	6/7/22	BOLD:AAA2403	7/15/10		Mined from GenBank, NCBI		16981	Animalia	Chordata	Elasmobranchii	Carcharhiniformes	Sphyrnidae			Sphyrna	Sphyrna lewini		(Griffith & Smith, 1834)	Sphyrna lewini		species
KERRI920-08	GN4187	KA-14		KERRI920-08.COI-5P	912770		BOLD:AAA2403	7/15/10		Florida State University		16981	Animalia	Chordata	Elasmobranchii	Carcharhiniformes	Sphyrnidae			Sphyrna	Sphyrna lewini		(Griffith & Smith, 1834)	Sphyrna lewini		species				M
ANGBF12496-15	KP177262	KP177262	RSRC 30	ANGBF12496-15.COI-5P	6150971	7/14/15	BOLD:AAA2402	7/15/10		Mined from GenBank, NCBI		16981	Animalia	Chordata	Elasmobranchii	Carcharhiniformes	Sphyrnidae			Sphyrna	Sphyrna lewini		(Griffith & Smith, 1834)	Sphyrna lewini		species							taxon:7823
ANGBF12550-15	KP719759	KP719759	FPSlew6	ANGBF12550-15.COI-5P	6151025	7/14/15	BOLD:AAA2403	7/15/10		Mined from GenBank, NCBI		16981	Animalia	Chordata	Elasmobranchii	Carcharhiniformes	Sphyrnidae			Sphyrna	Sphyrna lewini		(Griffith & Smith, 1834)	Sphyrna lewini		species							taxon:7823
ANGBF12557-15	KP719766	KP719766	FPSlew13	ANGBF12557-15.COI-5P	6151032	7/14/15	BOLD:AAA2403	7/15/10		Mined from GenBank, NCBI		16981	Animalia	Chordata	Elasmobranchii	Carcharhiniformes	Sphyrnidae			Sphyrna	Sphyrna lewini		(Griffith & Smith, 1834)	Sphyrna lewini		species							taxon:7823
GBMNB5513-20	MK188819	MK188819		GBMNB5513-20.COI-5P	11559936	4/22/20	BOLD:AAA2403	7/15/10		Mined from GenBank, NCBI		16981	Animalia	Chordata	Elasmobranchii	Carcharhiniformes	Sphyrnidae			Sphyrna	Sphyrna lewini		(Griffith & Smith, 1834)	Sphyrna lewini		species
CFSAN202-11	FDA 186		398327	CFSAN202-11.COI-5P	1975347	5/11/11	BOLD:AAA2402	7/15/10		Smithsonian Institution, National Museum of Natural History		16981	Animalia	Chordata	Elasmobranchii	Carcharhiniformes	Sphyrnidae			Sphyrna	Sphyrna lewini		(Griffith & Smith, 1834)	Sphyrna lewini		species	J. Williams					A			Museum Vouchered:Type Series					FDA	7/18/09				Alabama Deep Sea Fishing Rodeo	607	United States	US	Alabama
EWHHS008-06	06-GHRI-0008	OC-44	SOSFSC:Sphyrna lewini OC-44	EWHHS008-06.COI-5P	252084		BOLD:AAA2402	7/15/10		Save Our Seas Foundation, Shark Conservation Consortium		16981	Animalia	Chordata	Elasmobranchii	Carcharhiniformes	Sphyrnidae			Sphyrna	Sphyrna lewini		(Griffith & Smith, 1834)	Sphyrna lewini		species							FAO-21								8/17/99					238	United States	US
EWHHS061-06	06-GHRI-0059	OC-38	SOSFSC:Sphyrna lewini OC-38	EWHHS061-06.COI-5P	262541		BOLD:AAA2402	7/15/10		Save Our Seas Foundation, Shark Conservation Consortium		16981	Animalia	Chordata	Elasmobranchii	Carcharhiniformes	Sphyrnidae			Sphyrna	Sphyrna lewini		(Griffith & Smith, 1834)	Sphyrna lewini		species				F			FAO-31	Tube #59							9/15/00					624	United States	US	Florida
EWHHS097-06	06-GHRI-0095	OC-37	SOSFSC:Sphyrna lewini OC-37	EWHHS097-06.COI-5P	292357		BOLD:AAA2402	7/15/10		Save Our Seas Foundation, Shark Conservation Consortium		16981	Animalia	Chordata	Elasmobranchii	Carcharhiniformes	Sphyrnidae			Sphyrna	Sphyrna lewini		(Griffith & Smith, 1834)	Sphyrna lewini		species				F			FAO-31	Tube #96							9/14/00					624	United States	US	Florida
EWHHS098-06	06-GHRI-0096	OC-178	SOSFSC:Sphyrna lewini OC-178	EWHHS098-06.COI-5P	292358		BOLD:AAA2402	7/15/10		Save Our Seas Foundation, Shark Conservation Consortium		16981	Animalia	Chordata	Elasmobranchii	Carcharhiniformes	Sphyrnidae			Sphyrna	Sphyrna lewini		(Griffith & Smith, 1834)	Sphyrna lewini		species							FAO-31	Tube #97												624	United States	US	Florida
NOSMF051-08	07-NOSMF-0051	Slew004b(021)	NOAA:MarFor:Slew004b(021)	NOSMF051-08.COI-5P	711289		BOLD:AAA2402	7/15/10		National Ocean Service, Marine Forensic Branch, United States		16981	Animalia	Chordata	Elasmobranchii	Carcharhiniformes	Sphyrnidae			Sphyrna	Sphyrna lewini		(Griffith & Smith, 1834)	Sphyrna lewini		species				M				muscle stored frozen						L.Trent, D.Carter, J.Carlson	7/13/94					624	United States	US	Florida
PHANT137-08	GN160	GN160		PHANT137-08.COI-5P	921790		BOLD:AAA2402	7/15/10		Florida State University		16981	Animalia	Chordata	Elasmobranchii	Carcharhiniformes	Sphyrnidae			Sphyrna	Sphyrna lewini		(Griffith & Smith, 1834)	Sphyrna lewini		species				M																607	United States	US	Alabama
PHANT340-08	GN895	NMFS 46		PHANT340-08.COI-5P	921993		BOLD:AAA2402	7/15/10		Florida State University		16981	Animalia	Chordata	Elasmobranchii	Carcharhiniformes	Sphyrnidae			Sphyrna	Sphyrna lewini		(Griffith & Smith, 1834)	Sphyrna lewini		species																				238	United States	US
PHANT341-08	GN896	NMFS 47		PHANT341-08.COI-5P	921994		BOLD:AAA2402	7/15/10		Florida State University		16981	Animalia	Chordata	Elasmobranchii	Carcharhiniformes	Sphyrnidae			Sphyrna	Sphyrna lewini		(Griffith & Smith, 1834)	Sphyrna lewini		species																				238	United States	US
PHANT342-08	GN897	NMFS 48		PHANT342-08.COI-5P	921995		BOLD:AAA2402	7/15/10		Florida State University		16981	Animalia	Chordata	Elasmobranchii	Carcharhiniformes	Sphyrnidae			Sphyrna	Sphyrna lewini		(Griffith & Smith, 1834)	Sphyrna lewini		species																				238	United States	US
GBMNE35516-21	MT883969		NSW1	GBMNE35516-21.COI-5P	14267725	11/28/21	BOLD:AAA7684	7/15/10		Mined from GenBank, NCBI		55546	Animalia	Chordata	Elasmobranchii	Carcharhiniformes	Sphyrnidae			Sphyrna	Sphyrna mokarran		Ruppell, 1837	Sphyrna mokarran		species																				107	Australia	AU
GBMNE35517-21	MT883965		QLD1	GBMNE35517-21.COI-5P	14267726	11/28/21	BOLD:AAA7684	7/15/10		Mined from GenBank, NCBI		55546	Animalia	Chordata	Elasmobranchii	Carcharhiniformes	Sphyrnidae			Sphyrna	Sphyrna mokarran		Ruppell, 1837	Sphyrna mokarran		species																				107	Australia	AU
GBMNE35518-21	MT757717		MP10.3_Sphyrna_zygaena	GBMNE35518-21.COI-5P	14267727	11/28/21	BOLD:AAA6753	7/15/10		Mined from GenBank, NCBI		16977	Animalia	Chordata	Elasmobranchii	Carcharhiniformes	Sphyrnidae			Sphyrna	Sphyrna zygaena		Linnaeus, 1758	Sphyrna zygaena		species
GBMNE35519-21	MT757707		MP6.5_Sphyrna_zygaena	GBMNE35519-21.COI-5P	14267728	11/28/21	BOLD:AAA6753	7/15/10		Mined from GenBank, NCBI		16977	Animalia	Chordata	Elasmobranchii	Carcharhiniformes	Sphyrnidae			Sphyrna	Sphyrna zygaena		Linnaeus, 1758	Sphyrna zygaena		species
GBMNE35520-21	MT757708		MP7.1_Sphyrna_zygaena	GBMNE35520-21.COI-5P	14267729	11/28/21	BOLD:AAA6753	7/15/10		Mined from GenBank, NCBI		16977	Animalia	Chordata	Elasmobranchii	Carcharhiniformes	Sphyrnidae			Sphyrna	Sphyrna zygaena		Linnaeus, 1758	Sphyrna zygaena		species
GBMNE35521-21	MT757710		MP7.2_Sphyrna_zygaena	GBMNE35521-21.COI-5P	14267730	11/28/21	BOLD:AAA6753	7/15/10		Mined from GenBank, NCBI		16977	Animalia	Chordata	Elasmobranchii	Carcharhiniformes	Sphyrnidae			Sphyrna	Sphyrna zygaena		Linnaeus, 1758	Sphyrna zygaena		species
GBMNE35522-21	MT757713		MP7.4_Sphyrna_zygaena	GBMNE35522-21.COI-5P	14267731	11/28/21	BOLD:AAA6753	7/15/10		Mined from GenBank, NCBI		16977	Animalia	Chordata	Elasmobranchii	Carcharhiniformes	Sphyrnidae			Sphyrna	Sphyrna zygaena		Linnaeus, 1758	Sphyrna zygaena		species
GBMNE35523-21	MT757714		MP7.5_Sphyrna_zygaena	GBMNE35523-21.COI-5P	14267732	11/28/21	BOLD:AAA6753	7/15/10		Mined from GenBank, NCBI		16977	Animalia	Chordata	Elasmobranchii	Carcharhiniformes	Sphyrnidae			Sphyrna	Sphyrna zygaena		Linnaeus, 1758	Sphyrna zygaena		species
GBMNE35524-21	MT757709		MP7.7_Sphyrna_zygaena	GBMNE35524-21.COI-5P	14267733	11/28/21	BOLD:AAA6753	7/15/10		Mined from GenBank, NCBI		16977	Animalia	Chordata	Elasmobranchii	Carcharhiniformes	Sphyrnidae			Sphyrna	Sphyrna zygaena		Linnaeus, 1758	Sphyrna zygaena		species
GBMNE35525-21	MT757711		MP8.2_Sphyrna_zygaena	GBMNE35525-21.COI-5P	14267734	11/28/21	BOLD:AAA6753	7/15/10		Mined from GenBank, NCBI		16977	Animalia	Chordata	Elasmobranchii	Carcharhiniformes	Sphyrnidae			Sphyrna	Sphyrna zygaena		Linnaeus, 1758	Sphyrna zygaena		species
GBMNE35526-21	MT757712		MP9.3_Sphyrna_zygaena	GBMNE35526-21.COI-5P	14267735	11/28/21	BOLD:AAA6753	7/15/10		Mined from GenBank, NCBI		16977	Animalia	Chordata	Elasmobranchii	Carcharhiniformes	Sphyrnidae			Sphyrna	Sphyrna zygaena		Linnaeus, 1758	Sphyrna zygaena		species
GBMNE35527-21	MT757716		MP9.4_Sphyrna_zygaena	GBMNE35527-21.COI-5P	14267736	11/28/21	BOLD:AAA6753	7/15/10		Mined from GenBank, NCBI		16977	Animalia	Chordata	Elasmobranchii	Carcharhiniformes	Sphyrnidae			Sphyrna	Sphyrna zygaena		Linnaeus, 1758	Sphyrna zygaena		species
GBMNE35528-21	MT757715		MP9.6_Sphyrna_zygaena	GBMNE35528-21.COI-5P	14267737	11/28/21	BOLD:AAA6753	7/15/10		Mined from GenBank, NCBI		16977	Animalia	Chordata	Elasmobranchii	Carcharhiniformes	Sphyrnidae			Sphyrna	Sphyrna zygaena		Linnaeus, 1758	Sphyrna zygaena		species
GBMNE35529-21	MT883989		130047	GBMNE35529-21.COI-5P	14267738	11/28/21	BOLD:AAC7841	7/15/10		Mined from GenBank, NCBI		55548	Animalia	Chordata	Elasmobranchii	Carcharhiniformes	Sphyrnidae			Eusphyra	Eusphyra blochii		Cuvier, 1816	Eusphyra blochii		species																				43	Papua New Guinea	PG
GBMNE35530-21	MT883987		220365	GBMNE35530-21.COI-5P	14267739	11/28/21	BOLD:AAC7841	7/15/10		Mined from GenBank, NCBI		55548	Animalia	Chordata	Elasmobranchii	Carcharhiniformes	Sphyrnidae			Eusphyra	Eusphyra blochii		Cuvier, 1816	Eusphyra blochii		species																				43	Papua New Guinea	PG
GBMNE35531-21	MT883986		220496	GBMNE35531-21.COI-5P	14267740	11/28/21	BOLD:AAC7841	7/15/10		Mined from GenBank, NCBI		55548	Animalia	Chordata	Elasmobranchii	Carcharhiniformes	Sphyrnidae			Eusphyra	Eusphyra blochii		Cuvier, 1816	Eusphyra blochii		species																				43	Papua New Guinea	PG
GBMNE35532-21	MT883968		NT1	GBMNE35532-21.COI-5P	14267741	11/28/21	BOLD:AAC7841	7/15/10		Mined from GenBank, NCBI		55548	Animalia	Chordata	Elasmobranchii	Carcharhiniformes	Sphyrnidae			Eusphyra	Eusphyra blochii		Cuvier, 1816	Eusphyra blochii		species																				107	Australia	AU
GBMNE35533-21	MT883967		NT2	GBMNE35533-21.COI-5P	14267742	11/28/21	BOLD:AAC7841	7/15/10		Mined from GenBank, NCBI		55548	Animalia	Chordata	Elasmobranchii	Carcharhiniformes	Sphyrnidae			Eusphyra	Eusphyra blochii		Cuvier, 1816	Eusphyra blochii		species																				107	Australia	AU
GBMNE35534-21	MT883966		NT3	GBMNE35534-21.COI-5P	14267743	11/28/21	BOLD:AAC7841	7/15/10		Mined from GenBank, NCBI		55548	Animalia	Chordata	Elasmobranchii	Carcharhiniformes	Sphyrnidae			Eusphyra	Eusphyra blochii		Cuvier, 1816	Eusphyra blochii		species																				107	Australia	AU
PHANT347-08	GN914	NMFS 107		PHANT347-08.COI-5P	922000		BOLD:AAA2402	7/15/10		Florida State University		16981	Animalia	Chordata	Elasmobranchii	Carcharhiniformes	Sphyrnidae			Sphyrna	Sphyrna lewini		(Griffith & Smith, 1834)	Sphyrna lewini		species																				238	United States	US
ANGBF15996-19	MG703546			ANGBF15996-19.COI-5P	10114354	4/5/19	BOLD:AAA2402	7/15/10		Mined from GenBank, NCBI		16981	Animalia	Chordata	Elasmobranchii	Carcharhiniformes	Sphyrnidae			Sphyrna	Sphyrna lewini		(Griffith & Smith, 1834)	Sphyrna lewini		species
ANGBF15998-19	MG703551			ANGBF15998-19.COI-5P	10114356	4/5/19	BOLD:AAA2402	7/15/10		Mined from GenBank, NCBI		16981	Animalia	Chordata	Elasmobranchii	Carcharhiniformes	Sphyrnidae			Sphyrna	Sphyrna lewini		(Griffith & Smith, 1834)	Sphyrna lewini		species
ANGBF15999-19	MG703557			ANGBF15999-19.COI-5P	10114357	4/5/19	BOLD:AAA2402	7/15/10		Mined from GenBank, NCBI		16981	Animalia	Chordata	Elasmobranchii	Carcharhiniformes	Sphyrnidae			Sphyrna	Sphyrna lewini		(Griffith & Smith, 1834)	Sphyrna lewini		species
ANGBF16000-19	MG703558			ANGBF16000-19.COI-5P	10114358	4/5/19	BOLD:AAA2402	7/15/10		Mined from GenBank, NCBI		16981	Animalia	Chordata	Elasmobranchii	Carcharhiniformes	Sphyrnidae			Sphyrna	Sphyrna lewini		(Griffith & Smith, 1834)	Sphyrna lewini		species
ANGBF16001-19	MG703552			ANGBF16001-19.COI-5P	10114359	4/5/19	BOLD:AAA2402	7/15/10		Mined from GenBank, NCBI		16981	Animalia	Chordata	Elasmobranchii	Carcharhiniformes	Sphyrnidae			Sphyrna	Sphyrna lewini		(Griffith & Smith, 1834)	Sphyrna lewini		species
ANGBF16002-19	MG703554			ANGBF16002-19.COI-5P	10114360	4/5/19	BOLD:AAA2402	7/15/10		Mined from GenBank, NCBI		16981	Animalia	Chordata	Elasmobranchii	Carcharhiniformes	Sphyrnidae			Sphyrna	Sphyrna lewini		(Griffith & Smith, 1834)	Sphyrna lewini		species
ANGBF16003-19	MG703556			ANGBF16003-19.COI-5P	10114361	4/5/19	BOLD:AAA2402	7/15/10		Mined from GenBank, NCBI		16981	Animalia	Chordata	Elasmobranchii	Carcharhiniformes	Sphyrnidae			Sphyrna	Sphyrna lewini		(Griffith & Smith, 1834)	Sphyrna lewini		species
ANGBF16004-19	MG703548			ANGBF16004-19.COI-5P	10114362	4/5/19	BOLD:AAA2402	7/15/10		Mined from GenBank, NCBI		16981	Animalia	Chordata	Elasmobranchii	Carcharhiniformes	Sphyrnidae			Sphyrna	Sphyrna lewini		(Griffith & Smith, 1834)	Sphyrna lewini		species
ANGBF16005-19	MG703553			ANGBF16005-19.COI-5P	10114363	4/5/19	BOLD:AAA2402	7/15/10		Mined from GenBank, NCBI		16981	Animalia	Chordata	Elasmobranchii	Carcharhiniformes	Sphyrnidae			Sphyrna	Sphyrna lewini		(Griffith & Smith, 1834)	Sphyrna lewini		species
ANGBF16006-19	MG703555			ANGBF16006-19.COI-5P	10114364	4/5/19	BOLD:AAA2402	7/15/10		Mined from GenBank, NCBI		16981	Animalia	Chordata	Elasmobranchii	Carcharhiniformes	Sphyrnidae			Sphyrna	Sphyrna lewini		(Griffith & Smith, 1834)	Sphyrna lewini		species
ANGBF16008-19	MG703550			ANGBF16008-19.COI-5P	10114366	4/5/19	BOLD:AAA2402	7/15/10		Mined from GenBank, NCBI		16981	Animalia	Chordata	Elasmobranchii	Carcharhiniformes	Sphyrnidae			Sphyrna	Sphyrna lewini		(Griffith & Smith, 1834)	Sphyrna lewini		species
ANGBF16009-19	MG703547			ANGBF16009-19.COI-5P	10114367	4/5/19	BOLD:AAA2402	7/15/10		Mined from GenBank, NCBI		16981	Animalia	Chordata	Elasmobranchii	Carcharhiniformes	Sphyrnidae			Sphyrna	Sphyrna lewini		(Griffith & Smith, 1834)	Sphyrna lewini		species
ANGBF16010-19	MG703549			ANGBF16010-19.COI-5P	10114368	4/5/19	BOLD:AAA2402	7/15/10		Mined from GenBank, NCBI		16981	Animalia	Chordata	Elasmobranchii	Carcharhiniformes	Sphyrnidae			Sphyrna	Sphyrna lewini		(Griffith & Smith, 1834)	Sphyrna lewini		species
GBMNF42712-22	MW714794	MW714794	Scorona (CIRUV)	GBMNF42712-22.COI-5P	15408571	6/7/22	BOLD:AAC4631	7/15/10		Mined from GenBank, NCBI		179890	Animalia	Chordata	Elasmobranchii	Carcharhiniformes	Sphyrnidae			Sphyrna	Sphyrna corona		Springer, 1940	Sphyrna corona		species
ANGBF16011-19	MG703559			ANGBF16011-19.COI-5P	10114369	4/5/19	BOLD:AAA2402	7/15/10		Mined from GenBank, NCBI		16981	Animalia	Chordata	Elasmobranchii	Carcharhiniformes	Sphyrnidae			Sphyrna	Sphyrna lewini		(Griffith & Smith, 1834)	Sphyrna lewini		species
ANGBF16012-19	MH911299			ANGBF16012-19.COI-5P	10114370	4/5/19	BOLD:AAA2402	7/15/10		Mined from GenBank, NCBI		16981	Animalia	Chordata	Elasmobranchii	Carcharhiniformes	Sphyrnidae			Sphyrna	Sphyrna lewini		(Griffith & Smith, 1834)	Sphyrna lewini		species
GBMNF42715-22	OK092576	OK092576		GBMNF42715-22.COI-5P	15408574	6/7/22	BOLD:AAA7684	7/15/10		Mined from GenBank, NCBI		16981	Animalia	Chordata	Elasmobranchii	Carcharhiniformes	Sphyrnidae			Sphyrna	Sphyrna lewini		(Griffith & Smith, 1834)	Sphyrna lewini		species
GBMNF42716-22	OK092575	OK092575		GBMNF42716-22.COI-5P	15408575	6/7/22	BOLD:ADK7234	12/19/17		Mined from GenBank, NCBI		55546	Animalia	Chordata	Elasmobranchii	Carcharhiniformes	Sphyrnidae			Sphyrna	Sphyrna mokarran		Ruppell, 1837	Sphyrna mokarran		species
GBMNF42717-22	MW714656	MW714656	Stiburo (CIRUV)	GBMNF42717-22.COI-5P	15408576	6/7/22	BOLD:AAA7916	7/15/10		Mined from GenBank, NCBI		72062	Animalia	Chordata	Elasmobranchii	Carcharhiniformes	Sphyrnidae			Sphyrna	Sphyrna tiburo		Linnaeus, 1758	Sphyrna tiburo		species
GBMNF42718-22	MW714795	MW714795	Stiburo2 (CIRUV)	GBMNF42718-22.COI-5P	15408577	6/7/22	BOLD:ADK7233	12/19/17		Mined from GenBank, NCBI		72062	Animalia	Chordata	Elasmobranchii	Carcharhiniformes	Sphyrnidae			Sphyrna	Sphyrna tiburo		Linnaeus, 1758	Sphyrna tiburo		species
GBMNF42719-22	MW714793	MW714793	Stiburo3 (CIRUV)	GBMNF42719-22.COI-5P	15408578	6/7/22	BOLD:ADK7233	12/19/17		Mined from GenBank, NCBI		72062	Animalia	Chordata	Elasmobranchii	Carcharhiniformes	Sphyrnidae			Sphyrna	Sphyrna tiburo		Linnaeus, 1758	Sphyrna tiburo		species
ANGBF16013-19	MH911300			ANGBF16013-19.COI-5P	10114371	4/5/19	BOLD:AAA2402	7/15/10		Mined from GenBank, NCBI		16981	Animalia	Chordata	Elasmobranchii	Carcharhiniformes	Sphyrnidae			Sphyrna	Sphyrna lewini		(Griffith & Smith, 1834)	Sphyrna lewini		species
GBMNF42721-22	OK092574	OK092574		GBMNF42721-22.COI-5P	15408580	6/7/22	BOLD:AAE9151	7/15/10		Mined from GenBank, NCBI		72061	Animalia	Chordata	Elasmobranchii	Carcharhiniformes	Sphyrnidae			Sphyrna	Sphyrna tudes		Valenciennes, 1822	Sphyrna tudes		species
GBMNF42722-22	OK030817	OK030817		GBMNF42722-22.COI-5P	15408581	6/7/22	BOLD:AAA6753	7/15/10		Mined from GenBank, NCBI		16977	Animalia	Chordata	Elasmobranchii	Carcharhiniformes	Sphyrnidae			Sphyrna	Sphyrna zygaena		Linnaeus, 1758	Sphyrna zygaena		species
GBMNF42723-22	OK092578	OK092578		GBMNF42723-22.COI-5P	15408582	6/7/22	BOLD:AAA6753	7/15/10		Mined from GenBank, NCBI		16977	Animalia	Chordata	Elasmobranchii	Carcharhiniformes	Sphyrnidae			Sphyrna	Sphyrna zygaena		Linnaeus, 1758	Sphyrna zygaena		species
ANGBF16014-19	MH911301			ANGBF16014-19.COI-5P	10114372	4/5/19	BOLD:AAA2402	7/15/10		Mined from GenBank, NCBI		16981	Animalia	Chordata	Elasmobranchii	Carcharhiniformes	Sphyrnidae			Sphyrna	Sphyrna lewini		(Griffith & Smith, 1834)	Sphyrna lewini		species
ANGBF16015-19	MH911302			ANGBF16015-19.COI-5P	10114373	4/5/19	BOLD:AAA2402	7/15/10		Mined from GenBank, NCBI		16981	Animalia	Chordata	Elasmobranchii	Carcharhiniformes	Sphyrnidae			Sphyrna	Sphyrna lewini		(Griffith & Smith, 1834)	Sphyrna lewini		species
ANGBF16016-19	MH911303			ANGBF16016-19.COI-5P	10114374	4/5/19	BOLD:AAA2402	7/15/10		Mined from GenBank, NCBI		16981	Animalia	Chordata	Elasmobranchii	Carcharhiniformes	Sphyrnidae			Sphyrna	Sphyrna lewini		(Griffith & Smith, 1834)	Sphyrna lewini		species
GEP002-12	RJ SPZ 193	RJ SPZ 193		GEP002-12.COI-5P	2532231	4/23/12	BOLD:AAA6753	7/15/10		United Arab Emirates University		16977	Animalia	Chordata	Elasmobranchii	Carcharhiniformes	Sphyrnidae			Sphyrna	Sphyrna zygaena		Linnaeus, 1758	Sphyrna zygaena		species	Rima W. Jabado			M	S	I								Rima W. Jabado	10/17/10					169	Oman	OM
GEP003-12	RJ SPZ 203	RJ SPZ 203		GEP003-12.COI-5P	2532232	4/23/12	BOLD:AAA6753	7/15/10		United Arab Emirates University		16977	Animalia	Chordata	Elasmobranchii	Carcharhiniformes	Sphyrnidae			Sphyrna	Sphyrna zygaena		Linnaeus, 1758	Sphyrna zygaena		species	Rima W. Jabado			M	S	I								Rima W. Jabado	10/17/10					169	Oman	OM
GEP039-12	RJ SPZ 2765	RJ SPZ 2765		GEP039-12.COI-5P	2532268	4/23/12	BOLD:AAA6753	7/15/10		United Arab Emirates University		16977	Animalia	Chordata	Elasmobranchii	Carcharhiniformes	Sphyrnidae			Sphyrna	Sphyrna zygaena		Linnaeus, 1758	Sphyrna zygaena		species	Rima W. Jabado			F	S									Rima W. Jabado	1/7/11					169	Oman	OM
GEP043-12	RJ SPK 3012	RJ SPK 3012		GEP043-12.COI-5P	2532272	4/23/12	BOLD:AAA7684	7/15/10		United Arab Emirates University		55546	Animalia	Chordata	Elasmobranchii	Carcharhiniformes	Sphyrnidae			Sphyrna	Sphyrna mokarran		Ruppell, 1837	Sphyrna mokarran		species	Rima W. Jabado			F	S									Rima W. Jabado	1/15/11					169	Oman	OM
GEP075-12	RJ SPZ 3536	RJ SPZ 3536		GEP075-12.COI-5P	2532304	4/23/12	BOLD:AAA6753	7/15/10		United Arab Emirates University		16977	Animalia	Chordata	Elasmobranchii	Carcharhiniformes	Sphyrnidae			Sphyrna	Sphyrna zygaena		Linnaeus, 1758	Sphyrna zygaena		species	Rima W. Jabado			F	S									Rima W. Jabado	2/18/11					169	Oman	OM
GEP193-12	RJ SPZ 5374	RJ SPZ 5374		GEP193-12.COI-5P	2532422	4/23/12	BOLD:AAA6753	7/15/10		United Arab Emirates University		16977	Animalia	Chordata	Elasmobranchii	Carcharhiniformes	Sphyrnidae			Sphyrna	Sphyrna zygaena		Linnaeus, 1758	Sphyrna zygaena		species	Rima W. Jabado			F	S									Rima W. Jabado	7/8/11					169	Oman	OM
GEP206-12	RJ SPZ 5433	RJ SPZ 5433		GEP206-12.COI-5P	2532435	4/23/12	BOLD:AAA6753	7/15/10		United Arab Emirates University		16977	Animalia	Chordata	Elasmobranchii	Carcharhiniformes	Sphyrnidae			Sphyrna	Sphyrna zygaena		Linnaeus, 1758	Sphyrna zygaena		species	Rima W. Jabado			M	S	I								Rima W. Jabado	7/9/11					169	Oman	OM
GEP207-12	RJ SPZ 5439	RJ SPZ 5439		GEP207-12.COI-5P	2532436	4/23/12	BOLD:AAA6753	7/15/10		United Arab Emirates University		16977	Animalia	Chordata	Elasmobranchii	Carcharhiniformes	Sphyrnidae			Sphyrna	Sphyrna zygaena		Linnaeus, 1758	Sphyrna zygaena		species	Rima W. Jabado			F	S									Rima W. Jabado	7/9/11					169	Oman	OM
GEP208-12	RJ SPZ 5445	RJ SPZ 5445		GEP208-12.COI-5P	2532437	4/23/12	BOLD:AAA6753	7/15/10		United Arab Emirates University		16977	Animalia	Chordata	Elasmobranchii	Carcharhiniformes	Sphyrnidae			Sphyrna	Sphyrna zygaena		Linnaeus, 1758	Sphyrna zygaena		species	Rima W. Jabado			F	S									Rima W. Jabado	7/9/11					169	Oman	OM
GEP249-12	RJ SPZ 5638	RJ SPZ 5638		GEP249-12.COI-5P	2532478	4/23/12	BOLD:AAA6753	7/15/10		United Arab Emirates University		16977	Animalia	Chordata	Elasmobranchii	Carcharhiniformes	Sphyrnidae			Sphyrna	Sphyrna zygaena		Linnaeus, 1758	Sphyrna zygaena		species	Rima W. Jabado			F	S									Rima W. Jabado	8/5/11					169	Oman	OM
GEP262-12	RJ SPZ 5705	RJ SPZ 5705		GEP262-12.COI-5P	2532491	4/23/12	BOLD:AAA6753	7/15/10		United Arab Emirates University		16977	Animalia	Chordata	Elasmobranchii	Carcharhiniformes	Sphyrnidae			Sphyrna	Sphyrna zygaena		Linnaeus, 1758	Sphyrna zygaena		species	Rima W. Jabado			M	S	I								Rima W. Jabado	8/20/11					169	Oman	OM
GEP276-12	RJ SPZ 5733	RJ SPZ 5733		GEP276-12.COI-5P	2532505	4/23/12	BOLD:AAA6753	7/15/10		United Arab Emirates University		16977	Animalia	Chordata	Elasmobranchii	Carcharhiniformes	Sphyrnidae			Sphyrna	Sphyrna zygaena		Linnaeus, 1758	Sphyrna zygaena		species	Rima W. Jabado			F	S									Rima W. Jabado	8/22/11					169	Oman	OM
GEP277-12	RJ SPZ 5742	RJ SPZ 5742		GEP277-12.COI-5P	2532506	4/23/12	BOLD:AAA6753	7/15/10		United Arab Emirates University		16977	Animalia	Chordata	Elasmobranchii	Carcharhiniformes	Sphyrnidae			Sphyrna	Sphyrna zygaena		Linnaeus, 1758	Sphyrna zygaena		species	Rima W. Jabado			F	S									Rima W. Jabado	8/22/11					169	Oman	OM
GEP282-12	RJ SPZ 5758	RJ SPZ 5758		GEP282-12.COI-5P	2532511	4/23/12	BOLD:AAA6753	7/15/10		United Arab Emirates University		16977	Animalia	Chordata	Elasmobranchii	Carcharhiniformes	Sphyrnidae			Sphyrna	Sphyrna zygaena		Linnaeus, 1758	Sphyrna zygaena		species	Rima W. Jabado			M	S	I								Rima W. Jabado	8/22/11					169	Oman	OM
GEP290-12	RJ SPZ 5816	RJ SPZ 5816		GEP290-12.COI-5P	2532519	4/23/12	BOLD:AAA6753	7/15/10		United Arab Emirates University		16977	Animalia	Chordata	Elasmobranchii	Carcharhiniformes	Sphyrnidae			Sphyrna	Sphyrna zygaena		Linnaeus, 1758	Sphyrna zygaena		species	Rima W. Jabado			M	S	I								Rima W. Jabado	9/10/11					169	Oman	OM
GEP329-12	RJ SPZ 5867	RJ SPZ 5867		GEP329-12.COI-5P	2532558	4/23/12	BOLD:AAA6753	7/15/10		United Arab Emirates University		16977	Animalia	Chordata	Elasmobranchii	Carcharhiniformes	Sphyrnidae			Sphyrna	Sphyrna zygaena		Linnaeus, 1758	Sphyrna zygaena		species	Rima W. Jabado			M	S	I								Rima W. Jabado	9/13/11					169	Oman	OM
GEP335-12	RJ SPZ 5882	RJ SPZ 5882		GEP335-12.COI-5P	2532564	4/23/12	BOLD:AAA6753	7/15/10		United Arab Emirates University		16977	Animalia	Chordata	Elasmobranchii	Carcharhiniformes	Sphyrnidae			Sphyrna	Sphyrna zygaena		Linnaeus, 1758	Sphyrna zygaena		species	Rima W. Jabado			F	S									Rima W. Jabado	9/17/11					169	Oman	OM
GEP336-12	RJ SPZ 5883	RJ SPZ 5883		GEP336-12.COI-5P	2532565	4/23/12	BOLD:AAA6753	7/15/10		United Arab Emirates University		16977	Animalia	Chordata	Elasmobranchii	Carcharhiniformes	Sphyrnidae			Sphyrna	Sphyrna zygaena		Linnaeus, 1758	Sphyrna zygaena		species	Rima W. Jabado			F	S									Rima W. Jabado	9/17/11					169	Oman	OM
GEP337-12	RJ SPZ 5888	RJ SPZ 5888		GEP337-12.COI-5P	2532566	4/23/12	BOLD:AAA6753	7/15/10		United Arab Emirates University		16977	Animalia	Chordata	Elasmobranchii	Carcharhiniformes	Sphyrnidae			Sphyrna	Sphyrna zygaena		Linnaeus, 1758	Sphyrna zygaena		species	Rima W. Jabado			F	S									Rima W. Jabado	9/17/11					169	Oman	OM
GEP371-12	RJ SPZ 5975	RJ SPZ 5975		GEP371-12.COI-5P	2532600	4/23/12	BOLD:AAA6753	7/15/10		United Arab Emirates University		16977	Animalia	Chordata	Elasmobranchii	Carcharhiniformes	Sphyrnidae			Sphyrna	Sphyrna zygaena		Linnaeus, 1758	Sphyrna zygaena		species	Rima W. Jabado			F	S									Rima W. Jabado	9/26/11					169	Oman	OM
GEP407-12	RJ SPZ 6022	RJ SPZ 6022		GEP407-12.COI-5P	2532636	4/23/12	BOLD:AAA6753	7/15/10		United Arab Emirates University		16977	Animalia	Chordata	Elasmobranchii	Carcharhiniformes	Sphyrnidae			Sphyrna	Sphyrna zygaena		Linnaeus, 1758	Sphyrna zygaena		species	Rima W. Jabado			F	S									Rima W. Jabado	10/4/11					169	Oman	OM
GEP424-12	RJ SPZ 6101	RJ SPZ 6101		GEP424-12.COI-5P	2532653	4/23/12	BOLD:AAA6753	7/15/10		United Arab Emirates University		16977	Animalia	Chordata	Elasmobranchii	Carcharhiniformes	Sphyrnidae			Sphyrna	Sphyrna zygaena		Linnaeus, 1758	Sphyrna zygaena		species	Rima W. Jabado			F	S									Rima W. Jabado	10/20/11					169	Oman	OM
GEP450-12	RJ SPZ 6231	RJ SPZ 6231		GEP450-12.COI-5P	2532679	4/23/12	BOLD:AAA6753	7/15/10		United Arab Emirates University		16977	Animalia	Chordata	Elasmobranchii	Carcharhiniformes	Sphyrnidae			Sphyrna	Sphyrna zygaena		Linnaeus, 1758	Sphyrna zygaena		species	Rima W. Jabado			F	S									Rima W. Jabado	11/29/11					169	Oman	OM
EWHHS033-06	06-GHRI-0031	OC-1	SOSFSC:Sphyrna lewini OC-1	EWHHS033-06.COI-5P	262513		BOLD:AAA2402	7/15/10		Save Our Seas Foundation, Shark Conservation Consortium		16981	Animalia	Chordata	Elasmobranchii	Carcharhiniformes	Sphyrnidae			Sphyrna	Sphyrna lewini		(Griffith & Smith, 1834)	Sphyrna lewini		species							FAO-31	Tube #31							8/8/95
EWHHS034-06	06-GHRI-0032	OC-2	SOSFSC:Sphyrna lewini OC-2	EWHHS034-06.COI-5P	262514		BOLD:AAA2402	7/15/10		Save Our Seas Foundation, Shark Conservation Consortium		16981	Animalia	Chordata	Elasmobranchii	Carcharhiniformes	Sphyrnidae			Sphyrna	Sphyrna lewini		(Griffith & Smith, 1834)	Sphyrna lewini		species							FAO-31	Tube #32							7/28/95
IRREK080-08	GN2094	NT-86		IRREK080-08.COI-5P	919323		BOLD:AAC7841	7/15/10		Florida State University		55548	Animalia	Chordata	Elasmobranchii	Carcharhiniformes	Sphyrnidae			Eusphyra	Eusphyra blochii		Cuvier, 1816	Eusphyra blochii		species				F										Janine Caira
IRREK092-08	GN2106	NT-99		IRREK092-08.COI-5P	919335		BOLD:AAA7684	7/15/10		Florida State University		55546	Animalia	Chordata	Elasmobranchii	Carcharhiniformes	Sphyrnidae			Sphyrna	Sphyrna mokarran		Ruppell, 1837	Sphyrna mokarran		species				F										Janine Caira
IRREK423-08	GN2640	Sample#1		IRREK423-08.COI-5P	919666		BOLD:AAC4631	7/15/10		Florida State University		179890	Animalia	Chordata	Elasmobranchii	Carcharhiniformes	Sphyrnidae			Sphyrna	Sphyrna corona		Springer, 1940	Sphyrna corona		species				M										Mark Harris						99	Panama	PA
IRREK424-08	GN2643	Sample#4		IRREK424-08.COI-5P	919667		BOLD:AAC4631	7/15/10		Florida State University		179890	Animalia	Chordata	Elasmobranchii	Carcharhiniformes	Sphyrnidae			Sphyrna	Sphyrna corona		Springer, 1940	Sphyrna corona		species				F										Mark Harris						99	Panama	PA
IRREK425-08	GN2644	Sample#5		IRREK425-08.COI-5P	919668		BOLD:AAC4631	7/15/10		Florida State University		179890	Animalia	Chordata	Elasmobranchii	Carcharhiniformes	Sphyrnidae			Sphyrna	Sphyrna corona		Springer, 1940	Sphyrna corona		species				M										Mark Harris						99	Panama	PA
IRREK426-08	GN2645	Sample#6		IRREK426-08.COI-5P	919669		BOLD:AAC4631	7/15/10		Florida State University		179890	Animalia	Chordata	Elasmobranchii	Carcharhiniformes	Sphyrnidae			Sphyrna	Sphyrna corona		Springer, 1940	Sphyrna corona		species				M										Mark Harris						99	Panama	PA
EWHHS062-06	06-GHRI-0060	OC-46	SOSFSC:Sphyrna lewini OC-46	EWHHS062-06.COI-5P	262542		BOLD:AAA2402	7/15/10		Save Our Seas Foundation, Shark Conservation Consortium		16981	Animalia	Chordata	Elasmobranchii	Carcharhiniformes	Sphyrnidae			Sphyrna	Sphyrna lewini		(Griffith & Smith, 1834)	Sphyrna lewini		species				M			FAO-31	Tube #60							9/1/00
EWHHS063-06	06-GHRI-0061	OC-47	SOSFSC:Sphyrna lewini OC-47	EWHHS063-06.COI-5P	262543		BOLD:AAA2402	7/15/10		Save Our Seas Foundation, Shark Conservation Consortium		16981	Animalia	Chordata	Elasmobranchii	Carcharhiniformes	Sphyrnidae			Sphyrna	Sphyrna lewini		(Griffith & Smith, 1834)	Sphyrna lewini		species				F			FAO-31	Tube #61							9/1/00
IRREK888-08	GN3144	SK#sz02		IRREK888-08.COI-5P	920131		BOLD:AAA6753	7/15/10		Florida State University		16977	Animalia	Chordata	Elasmobranchii	Carcharhiniformes	Sphyrnidae			Sphyrna	Sphyrna zygaena		Linnaeus, 1758	Sphyrna zygaena		species														Stephen Kaijura & Jose Castro						112	Mexico	MX
IRREK889-08	GN3145	SK#sz03		IRREK889-08.COI-5P	920132		BOLD:AAA6753	7/15/10		Florida State University		16977	Animalia	Chordata	Elasmobranchii	Carcharhiniformes	Sphyrnidae			Sphyrna	Sphyrna zygaena		Linnaeus, 1758	Sphyrna zygaena		species														Stephen Kaijura & Jose Castro						112	Mexico	MX
IRREK890-08	GN3146	SK#sz04		IRREK890-08.COI-5P	920133		BOLD:AAA6753	7/15/10		Florida State University		16977	Animalia	Chordata	Elasmobranchii	Carcharhiniformes	Sphyrnidae			Sphyrna	Sphyrna zygaena		Linnaeus, 1758	Sphyrna zygaena		species				F										Stephen Kaijura & Jose Castro						112	Mexico	MX
IRREK891-08	GN3147	SK#sz05		IRREK891-08.COI-5P	920134		BOLD:AAA6753	7/15/10		Florida State University		16977	Animalia	Chordata	Elasmobranchii	Carcharhiniformes	Sphyrnidae			Sphyrna	Sphyrna zygaena		Linnaeus, 1758	Sphyrna zygaena		species				M										Stephen Kaijura & Jose Castro
EWHHS067-06	06-GHRI-0065	OC-87	SOSFSC:Sphyrna lewini OC-87	EWHHS067-06.COI-5P	262547		BOLD:AAA2402	7/15/10		Save Our Seas Foundation, Shark Conservation Consortium		16981	Animalia	Chordata	Elasmobranchii	Carcharhiniformes	Sphyrnidae			Sphyrna	Sphyrna lewini		(Griffith & Smith, 1834)	Sphyrna lewini		species							FAO-31	Tube #65							1/1/01
EWHHS069-06	06-GHRI-0067	OC-89	SOSFSC:Sphyrna lewini OC-89	EWHHS069-06.COI-5P	262549		BOLD:AAA2402	7/15/10		Save Our Seas Foundation, Shark Conservation Consortium		16981	Animalia	Chordata	Elasmobranchii	Carcharhiniformes	Sphyrnidae			Sphyrna	Sphyrna lewini		(Griffith & Smith, 1834)	Sphyrna lewini		species							FAO-31	Tube #67							1/1/01
GBGC10106-09	FJ895093	FJ895093	LBP6026-19060	GBGC10106-09.COI-5P	1183750	8/5/09	BOLD:AAA2406	7/15/10		Mined from GenBank, NCBI		16981	Animalia	Chordata	Elasmobranchii	Carcharhiniformes	Sphyrnidae			Sphyrna	Sphyrna lewini		(Griffith & Smith, 1834)	Sphyrna lewini		species							Sphyrna lewini	haplogroup:|haplotype:|isolate:|subspecies:|Note:|
GBMND3593-21	MT152490		109_PR_Sphyrna_lewini	GBMND3593-21.COI-5P	12734967	2/8/21	BOLD:AAA2402	7/15/10		Mined from GenBank, NCBI		16981	Animalia	Chordata	Elasmobranchii	Carcharhiniformes	Sphyrnidae			Sphyrna	Sphyrna lewini		(Griffith & Smith, 1834)	Sphyrna lewini		species
GBMND3594-21	MT152400		11_PR_Sphyrna_lewini	GBMND3594-21.COI-5P	12734968	2/8/21	BOLD:AAA2402	7/15/10		Mined from GenBank, NCBI		16981	Animalia	Chordata	Elasmobranchii	Carcharhiniformes	Sphyrnidae			Sphyrna	Sphyrna lewini		(Griffith & Smith, 1834)	Sphyrna lewini		species
GBMND3595-21	MT152491		110_PR_Sphyrna_lewini	GBMND3595-21.COI-5P	12734969	2/8/21	BOLD:AAA2402	7/15/10		Mined from GenBank, NCBI		16981	Animalia	Chordata	Elasmobranchii	Carcharhiniformes	Sphyrnidae			Sphyrna	Sphyrna lewini		(Griffith & Smith, 1834)	Sphyrna lewini		species
GBMND3596-21	MT152492		112_PR_Sphyrna_lewini	GBMND3596-21.COI-5P	12734970	2/8/21	BOLD:AAA2402	7/15/10		Mined from GenBank, NCBI		16981	Animalia	Chordata	Elasmobranchii	Carcharhiniformes	Sphyrnidae			Sphyrna	Sphyrna lewini		(Griffith & Smith, 1834)	Sphyrna lewini		species
GBMND3597-21	MT152493		114_PR_Sphyrna_lewini	GBMND3597-21.COI-5P	12734971	2/8/21	BOLD:AAA2402	7/15/10		Mined from GenBank, NCBI		16981	Animalia	Chordata	Elasmobranchii	Carcharhiniformes	Sphyrnidae			Sphyrna	Sphyrna lewini		(Griffith & Smith, 1834)	Sphyrna lewini		species
JTF085-17	YVT04D	YVT04D	YVT04D	JTF085-17.COI-5P	7623694	3/27/17	BOLD:AAA6753	7/15/10	NAJ	Southeast Asian Fisheries Development Center (SEAFDEC/MFRDMD)		16977	Animalia	Chordata	Elasmobranchii	Carcharhiniformes	Sphyrnidae			Sphyrna	Sphyrna zygaena		Linnaeus, 1758	Sphyrna zygaena		species	Ahmad Ali													SEAFDEC/MFRDMD	5/24/16					91	Vietnam	VN
JTF092-17	YMKH8	YMKH8	YMKH8	JTF092-17.COI-5P	7623701	3/27/17	BOLD:AAA7684	7/15/10	NAJ	Southeast Asian Fisheries Development Center (SEAFDEC/MFRDMD)		55546	Animalia	Chordata	Elasmobranchii	Carcharhiniformes	Sphyrnidae			Sphyrna	Sphyrna mokarran		Ruppell, 1837	Sphyrna mokarran		species	Ahmad Ali			M										SEAFDEC/MFRDMD	9/24/14					1329	Malaysia	MY	Sarawak
JTF097-17	YMKH24	YMKH24	YMKH24	JTF097-17.COI-5P	7623706	3/27/17	BOLD:AAA7684	7/15/10	NAJ	Southeast Asian Fisheries Development Center (SEAFDEC/MFRDMD)		55546	Animalia	Chordata	Elasmobranchii	Carcharhiniformes	Sphyrnidae			Sphyrna	Sphyrna mokarran		Ruppell, 1837	Sphyrna mokarran		species	Ahmad Ali													SEAFDEC/MFRDMD	9/24/14					1329	Malaysia	MY	Sarawak
GBMND3598-21	MT152498		120_PR_Sphyrna_lewini	GBMND3598-21.COI-5P	12734972	2/8/21	BOLD:AAA2402	7/15/10		Mined from GenBank, NCBI		16981	Animalia	Chordata	Elasmobranchii	Carcharhiniformes	Sphyrnidae			Sphyrna	Sphyrna lewini		(Griffith & Smith, 1834)	Sphyrna lewini		species
KERRI065-08	GN491	GN491		KERRI065-08.COI-5P	911915		BOLD:AAE9151	7/15/10		Florida State University		72061	Animalia	Chordata	Elasmobranchii	Carcharhiniformes	Sphyrnidae			Sphyrna	Sphyrna tudes		Valenciennes, 1822	Sphyrna tudes		species				M										Trinidodian Fisherman						964	Trinidad and Tobago	TT
KERRI068-08	GN501	GN501		KERRI068-08.COI-5P	911918		BOLD:AAA7916	7/15/10		Florida State University		72062	Animalia	Chordata	Elasmobranchii	Carcharhiniformes	Sphyrnidae			Sphyrna	Sphyrna tiburo		Linnaeus, 1758	Sphyrna tiburo		species				F										Mervyn Guevana & Gavin						964	Trinidad and Tobago	TT
KERRI069-08	GN503	GN503		KERRI069-08.COI-5P	911919		BOLD:AAE9151	7/15/10		Florida State University		72061	Animalia	Chordata	Elasmobranchii	Carcharhiniformes	Sphyrnidae			Sphyrna	Sphyrna tudes		Valenciennes, 1822	Sphyrna tudes		species				M										Mervyn Guevana & Gavin						964	Trinidad and Tobago	TT
KERRI223-08	GN1245	AU 71		KERRI223-08.COI-5P	912073		BOLD:AAC7841	7/15/10		Florida State University		55548	Animalia	Chordata	Elasmobranchii	Carcharhiniformes	Sphyrnidae			Eusphyra	Eusphyra blochii		Cuvier, 1816	Eusphyra blochii		species				F										Richard Lloyd						107	Australia	AU
KERRI230-08	GN1256	AU 83		KERRI230-08.COI-5P	912080		BOLD:AAC7841	7/15/10		Florida State University		55548	Animalia	Chordata	Elasmobranchii	Carcharhiniformes	Sphyrnidae			Eusphyra	Eusphyra blochii		Cuvier, 1816	Eusphyra blochii		species				M										Richard Lloyd Et Al						107	Australia	AU
KERRI721-08	GN3471	JC#BO 254		KERRI721-08.COI-5P	912571		BOLD:AAA7684	7/15/10		Florida State University		55546	Animalia	Chordata	Elasmobranchii	Carcharhiniformes	Sphyrnidae			Sphyrna	Sphyrna mokarran		Ruppell, 1837	Sphyrna mokarran		species																				120	Malaysia	MY
GBMND3599-21	MT152499		121_PR_Sphyrna_lewini	GBMND3599-21.COI-5P	12734973	2/8/21	BOLD:AAA2402	7/15/10		Mined from GenBank, NCBI		16981	Animalia	Chordata	Elasmobranchii	Carcharhiniformes	Sphyrnidae			Sphyrna	Sphyrna lewini		(Griffith & Smith, 1834)	Sphyrna lewini		species
GBMND3600-21	MT152502		124_PR_Sphyrna_lewini	GBMND3600-21.COI-5P	12734974	2/8/21	BOLD:AAA2402	7/15/10		Mined from GenBank, NCBI		16981	Animalia	Chordata	Elasmobranchii	Carcharhiniformes	Sphyrnidae			Sphyrna	Sphyrna lewini		(Griffith & Smith, 1834)	Sphyrna lewini		species
MFIV176-10	MXIV0836	501	ECOCH6547	MFIV176-10.COI-5P	1516362	6/17/10	BOLD:ADK7234	12/19/17	ECO-CH-P	El Colegio de la Frontera Sur, Unidad Chetumal		72062	Animalia	Chordata	Elasmobranchii	Carcharhiniformes	Sphyrnidae			Sphyrna	Sphyrna tiburo		Linnaeus, 1758	Sphyrna tiburo		species	Alberto Contreras-Arquieta				S	A	FAO-31	WGS84,Size TL 45 mm.						Alberto Contreras-Arquieta, Olga Elizabeth Rubio Ovalle	2/28/10					789	Mexico	MX	Nuevo Leon
GBMND3601-21	MT152553		190_PR_Sphyrna_lewini	GBMND3601-21.COI-5P	12734975	2/8/21	BOLD:AAA2402	7/15/10		Mined from GenBank, NCBI		16981	Animalia	Chordata	Elasmobranchii	Carcharhiniformes	Sphyrnidae			Sphyrna	Sphyrna lewini		(Griffith & Smith, 1834)	Sphyrna lewini		species
GBMND3602-21	MT152554		191_PR_Sphyrna_lewini	GBMND3602-21.COI-5P	12734976	2/8/21	BOLD:AAA2402	7/15/10		Mined from GenBank, NCBI		16981	Animalia	Chordata	Elasmobranchii	Carcharhiniformes	Sphyrnidae			Sphyrna	Sphyrna lewini		(Griffith & Smith, 1834)	Sphyrna lewini		species
GBMND3603-21	MT152558		195_PR_Sphyrna_lewini	GBMND3603-21.COI-5P	12734977	2/8/21	BOLD:AAA2402	7/15/10		Mined from GenBank, NCBI		16981	Animalia	Chordata	Elasmobranchii	Carcharhiniformes	Sphyrnidae			Sphyrna	Sphyrna lewini		(Griffith & Smith, 1834)	Sphyrna lewini		species
GBMND3604-21	MT152409		20_PR_Sphyrna_lewini	GBMND3604-21.COI-5P	12734978	2/8/21	BOLD:AAA2402	7/15/10		Mined from GenBank, NCBI		16981	Animalia	Chordata	Elasmobranchii	Carcharhiniformes	Sphyrnidae			Sphyrna	Sphyrna lewini		(Griffith & Smith, 1834)	Sphyrna lewini		species
GBMND3605-21	MT152580		218_PR_Sphyrna_lewini	GBMND3605-21.COI-5P	12734979	2/8/21	BOLD:AAA2402	7/15/10		Mined from GenBank, NCBI		16981	Animalia	Chordata	Elasmobranchii	Carcharhiniformes	Sphyrnidae			Sphyrna	Sphyrna lewini		(Griffith & Smith, 1834)	Sphyrna lewini		species
MXIV374-10	MXIV0563	563	ECOCH6442	MXIV374-10.COI-5P	1509372	6/15/10			ECOCH	El Colegio de la Frontera Sur, Unidad Chetumal		16981	Animalia	Chordata	Elasmobranchii	Carcharhiniformes	Sphyrnidae			Sphyrna	Sphyrna lewini		(Griffith & Smith, 1834)	Sphyrna lewini		species	Carolina Quintal Lizama				S	A	FAO-31							Roberto Herrera-Pavon & Carolina Quintal-Lizama	4/21/10					836	Mexico	MX	Campeche
MXV048-11	MXV0048	MXV48	ECOCH7192	MXV048-11.COI-5P	1865103	2/23/11	BOLD:ADK7234	12/19/17	ECO-CH-P	El Colegio de la Frontera Sur, Unidad Chetumal		72062	Animalia	Chordata	Elasmobranchii	Carcharhiniformes	Sphyrnidae			Sphyrna	Sphyrna tiburo		Linnaeus, 1758	Sphyrna tiburo		species	Carolina Quintal Lizama				S	I	FAO-31	WGS84						Martha Valdez-Moreno	12/28/10					5951	Mexico	MX	Ciudad de Mexico
GBMND3606-21	MT152581		219_PR_Sphyrna_lewini	GBMND3606-21.COI-5P	12734980	2/8/21	BOLD:AAA2402	7/15/10		Mined from GenBank, NCBI		16981	Animalia	Chordata	Elasmobranchii	Carcharhiniformes	Sphyrnidae			Sphyrna	Sphyrna lewini		(Griffith & Smith, 1834)	Sphyrna lewini		species
GBMND3607-21	MT152582		220_PR_Sphyrna_lewini	GBMND3607-21.COI-5P	12734981	2/8/21	BOLD:AAA2402	7/15/10		Mined from GenBank, NCBI		16981	Animalia	Chordata	Elasmobranchii	Carcharhiniformes	Sphyrnidae			Sphyrna	Sphyrna lewini		(Griffith & Smith, 1834)	Sphyrna lewini		species
GBMND3608-21	MT152583		221_PR_Sphyrna_lewini	GBMND3608-21.COI-5P	12734982	2/8/21	BOLD:AAA2402	7/15/10		Mined from GenBank, NCBI		16981	Animalia	Chordata	Elasmobranchii	Carcharhiniformes	Sphyrnidae			Sphyrna	Sphyrna lewini		(Griffith & Smith, 1834)	Sphyrna lewini		species
NOSMF054-08	07-NOSMF-0054	Smok002b(203s)	NOAA:MarFor:Smok002b(203s)	NOSMF054-08.COI-5P	711292		BOLD:AAA7684	7/15/10		National Ocean Service, Marine Forensic Branch, United States		55546	Animalia	Chordata	Elasmobranchii	Carcharhiniformes	Sphyrnidae			Sphyrna	Sphyrna mokarran		Ruppell, 1837	Sphyrna mokarran		species				M			FAO-31	muscle stored frozen						Nancy E. Kohler	8/12/95					222	Atlantic Ocean
NOSMF055-08	07-NOSMF-0055	Smok003b(203s)	NOAA:MarFor:Smok003b(203s)	NOSMF055-08.COI-5P	711293		BOLD:AAA7684	7/15/10		National Ocean Service, Marine Forensic Branch, United States		55546	Animalia	Chordata	Elasmobranchii	Carcharhiniformes	Sphyrnidae			Sphyrna	Sphyrna mokarran		Ruppell, 1837	Sphyrna mokarran		species								muscle stored frozen						Nancy E. Kohler	8/12/95
NOSMF056-08	07-NOSMF-0056	Smok004b(238s)	NOAA:MarFor:Smok004b(238s)	NOSMF056-08.COI-5P	711294		BOLD:AAA7684	7/15/10		National Ocean Service, Marine Forensic Branch, United States		55546	Animalia	Chordata	Elasmobranchii	Carcharhiniformes	Sphyrnidae			Sphyrna	Sphyrna mokarran		Ruppell, 1837	Sphyrna mokarran		species				M			FAO-31	muscle stored frozen							7/27/95					222	Atlantic Ocean
NOSMF057-08	07-NOSMF-0057	Smok005b(247s)	NOAA:MarFor:Smok005b(247s)	NOSMF057-08.COI-5P	711295		BOLD:AAA7684	7/15/10		National Ocean Service, Marine Forensic Branch, United States		55546	Animalia	Chordata	Elasmobranchii	Carcharhiniformes	Sphyrnidae			Sphyrna	Sphyrna mokarran		Ruppell, 1837	Sphyrna mokarran		species				F				muscle stored frozen						Nancy E. Kohler	10/2/97
NOSMF058-08	07-NOSMF-0058	Stib015n(019)	NOAA:MarFor:Stib015n(019)	NOSMF058-08.COI-5P	711296		BOLD:ADK7234	12/19/17		National Ocean Service, Marine Forensic Branch, United States		72062	Animalia	Chordata	Elasmobranchii	Carcharhiniformes	Sphyrnidae			Sphyrna	Sphyrna tiburo		Linnaeus, 1758	Sphyrna tiburo		species				F				fin stored frozen						Bill Roumillat	7/12/94					570	United States	US	South Carolina
NOSMF059-08	07-NOSMF-0059	Stib016b(021)	NOAA:MarFor:Stib016b(021)	NOSMF059-08.COI-5P	711297		BOLD:ADK7234	12/19/17		National Ocean Service, Marine Forensic Branch, United States		72062	Animalia	Chordata	Elasmobranchii	Carcharhiniformes	Sphyrnidae			Sphyrna	Sphyrna tiburo		Linnaeus, 1758	Sphyrna tiburo		species				F				muscle stored frozen						L.Trent, D.Carter, J.Carlson	7/12/94					624	United States	US	Florida
NOSMF060-08	07-NOSMF-0060	Stib018b(021)	NOAA:MarFor:Stib018b(021)	NOSMF060-08.COI-5P	711298		BOLD:ADK7234	12/19/17		National Ocean Service, Marine Forensic Branch, United States		72062	Animalia	Chordata	Elasmobranchii	Carcharhiniformes	Sphyrnidae			Sphyrna	Sphyrna tiburo		Linnaeus, 1758	Sphyrna tiburo		species				F				muscle stored frozen						L.Trent, D.Carter, J.Carlson	7/12/94					624	United States	US	Florida
NOSMF061-08	07-NOSMF-0061	Stib024b(114)	NOAA:MarFor:Stib024b(114)	NOSMF061-08.COI-5P	711299		BOLD:ADK7234	12/19/17		National Ocean Service, Marine Forensic Branch, United States		72062	Animalia	Chordata	Elasmobranchii	Carcharhiniformes	Sphyrnidae			Sphyrna	Sphyrna tiburo		Linnaeus, 1758	Sphyrna tiburo		species				F				muscle stored frozen						Douglas Adams	6/2/94					624	United States	US	Florida
PHANT015-08	GN22	GN22		PHANT015-08.COI-5P	921668		BOLD:AAA7684	7/15/10		Florida State University		55546	Animalia	Chordata	Elasmobranchii	Carcharhiniformes	Sphyrnidae			Sphyrna	Sphyrna mokarran		Ruppell, 1837	Sphyrna mokarran		species				F																624	United States	US	Florida
PHANT022-08	GN30	GN30		PHANT022-08.COI-5P	921675		BOLD:AAA7684	7/15/10		Florida State University		55546	Animalia	Chordata	Elasmobranchii	Carcharhiniformes	Sphyrnidae			Sphyrna	Sphyrna mokarran		Ruppell, 1837	Sphyrna mokarran		species				F																624	United States	US	Florida
PHANT073-08	GN83	GN83		PHANT073-08.COI-5P	921726		BOLD:AAA7684	7/15/10		Florida State University		55546	Animalia	Chordata	Elasmobranchii	Carcharhiniformes	Sphyrnidae			Sphyrna	Sphyrna mokarran		Ruppell, 1837	Sphyrna mokarran		species				F																624	United States	US	Florida
GBMND3609-21	MT152584		222_PR_Sphyrna_lewini	GBMND3609-21.COI-5P	12734983	2/8/21	BOLD:AAA2402	7/15/10		Mined from GenBank, NCBI		16981	Animalia	Chordata	Elasmobranchii	Carcharhiniformes	Sphyrnidae			Sphyrna	Sphyrna lewini		(Griffith & Smith, 1834)	Sphyrna lewini		species
PHANT086-08	GN101	GN101		PHANT086-08.COI-5P	921739		BOLD:AAA7684	7/15/10		Florida State University		55546	Animalia	Chordata	Elasmobranchii	Carcharhiniformes	Sphyrnidae			Sphyrna	Sphyrna mokarran		Ruppell, 1837	Sphyrna mokarran		species				M																607	United States	US	Alabama
GBMND3610-21	MT152585		223_PR_Sphyrna_lewini	GBMND3610-21.COI-5P	12734984	2/8/21	BOLD:AAA2402	7/15/10		Mined from GenBank, NCBI		16981	Animalia	Chordata	Elasmobranchii	Carcharhiniformes	Sphyrnidae			Sphyrna	Sphyrna lewini		(Griffith & Smith, 1834)	Sphyrna lewini		species
PHANT285-08	GN500	GN500		PHANT285-08.COI-5P	921938		BOLD:AAA7916	7/15/10		Florida State University		72062	Animalia	Chordata	Elasmobranchii	Carcharhiniformes	Sphyrnidae			Sphyrna	Sphyrna tiburo		Linnaeus, 1758	Sphyrna tiburo		species				F																964	Trinidad and Tobago	TT
PHANT286-08	GN502	GN502		PHANT286-08.COI-5P	921939		BOLD:AAE9151	7/15/10		Florida State University		72061	Animalia	Chordata	Elasmobranchii	Carcharhiniformes	Sphyrnidae			Sphyrna	Sphyrna tudes		Valenciennes, 1822	Sphyrna tudes		species				M																964	Trinidad and Tobago	TT
PHANT287-08	GN504	GN504		PHANT287-08.COI-5P	921940		BOLD:AAE9151	7/15/10		Florida State University		72061	Animalia	Chordata	Elasmobranchii	Carcharhiniformes	Sphyrnidae			Sphyrna	Sphyrna tudes		Valenciennes, 1822	Sphyrna tudes		species				F																964	Trinidad and Tobago	TT
GBMND3611-21	MT152586		224_PR_Sphyrna_lewini	GBMND3611-21.COI-5P	12734985	2/8/21	BOLD:AAA2402	7/15/10		Mined from GenBank, NCBI		16981	Animalia	Chordata	Elasmobranchii	Carcharhiniformes	Sphyrnidae			Sphyrna	Sphyrna lewini		(Griffith & Smith, 1834)	Sphyrna lewini		species
PHANT311-08	GN628	NMFS 34		PHANT311-08.COI-5P	921964		BOLD:AAA7684	7/15/10		Florida State University		55546	Animalia	Chordata	Elasmobranchii	Carcharhiniformes	Sphyrnidae			Sphyrna	Sphyrna mokarran		Ruppell, 1837	Sphyrna mokarran		species				F																238	United States	US
GBMND3612-21	MT152589		228_PR_Sphyrna_lewini	GBMND3612-21.COI-5P	12734986	2/8/21	BOLD:AAA2402	7/15/10		Mined from GenBank, NCBI		16981	Animalia	Chordata	Elasmobranchii	Carcharhiniformes	Sphyrnidae			Sphyrna	Sphyrna lewini		(Griffith & Smith, 1834)	Sphyrna lewini		species
GBMND3613-21	MT152590		229_PR_Sphyrna_lewini	GBMND3613-21.COI-5P	12734987	2/8/21	BOLD:AAA2402	7/15/10		Mined from GenBank, NCBI		16981	Animalia	Chordata	Elasmobranchii	Carcharhiniformes	Sphyrnidae			Sphyrna	Sphyrna lewini		(Griffith & Smith, 1834)	Sphyrna lewini		species
GBMND3614-21	MT152593		232_PR_Sphyrna_lewini	GBMND3614-21.COI-5P	12734988	2/8/21	BOLD:AAA2402	7/15/10		Mined from GenBank, NCBI		16981	Animalia	Chordata	Elasmobranchii	Carcharhiniformes	Sphyrnidae			Sphyrna	Sphyrna lewini		(Griffith & Smith, 1834)	Sphyrna lewini		species
GBMND3615-21	MT152594		234_PR_Sphyrna_lewini	GBMND3615-21.COI-5P	12734989	2/8/21	BOLD:AAA2402	7/15/10		Mined from GenBank, NCBI		16981	Animalia	Chordata	Elasmobranchii	Carcharhiniformes	Sphyrnidae			Sphyrna	Sphyrna lewini		(Griffith & Smith, 1834)	Sphyrna lewini		species
PHANT368-08	GN944	GN944		PHANT368-08.COI-5P	922021		BOLD:AAA6753	7/15/10		Florida State University		16977	Animalia	Chordata	Elasmobranchii	Carcharhiniformes	Sphyrnidae			Sphyrna	Sphyrna zygaena		Linnaeus, 1758	Sphyrna zygaena		species																				4128	Taiwan	TW
PHANT369-08	GN945	GN945		PHANT369-08.COI-5P	922022		BOLD:AAA6753	7/15/10		Florida State University		16977	Animalia	Chordata	Elasmobranchii	Carcharhiniformes	Sphyrnidae			Sphyrna	Sphyrna zygaena		Linnaeus, 1758	Sphyrna zygaena		species																				4128	Taiwan	TW
GBMND3616-21	MT152596		236_PR_Sphyrna_lewini	GBMND3616-21.COI-5P	12734990	2/8/21	BOLD:AAA2402	7/15/10		Mined from GenBank, NCBI		16981	Animalia	Chordata	Elasmobranchii	Carcharhiniformes	Sphyrnidae			Sphyrna	Sphyrna lewini		(Griffith & Smith, 1834)	Sphyrna lewini		species
GBMND3617-21	MT152597		237_PR_Sphyrna_lewini	GBMND3617-21.COI-5P	12734991	2/8/21	BOLD:AAA2402	7/15/10		Mined from GenBank, NCBI		16981	Animalia	Chordata	Elasmobranchii	Carcharhiniformes	Sphyrnidae			Sphyrna	Sphyrna lewini		(Griffith & Smith, 1834)	Sphyrna lewini		species
PHANT439-08	GN1097	BJ 784		PHANT439-08.COI-5P	922092		BOLD:AAA6753	7/15/10		Florida State University		16977	Animalia	Chordata	Elasmobranchii	Carcharhiniformes	Sphyrnidae			Sphyrna	Sphyrna zygaena		Linnaeus, 1758	Sphyrna zygaena		species				F																112	Mexico	MX
PHANT441-08	GN1099	BJ 786		PHANT441-08.COI-5P	922094		BOLD:AAA6753	7/15/10		Florida State University		16977	Animalia	Chordata	Elasmobranchii	Carcharhiniformes	Sphyrnidae			Sphyrna	Sphyrna zygaena		Linnaeus, 1758	Sphyrna zygaena		species				M																387	Mexico	MX	Baja California Sur
GBMND3618-21	MT152598		238_PR_Sphyrna_lewini	GBMND3618-21.COI-5P	12734992	2/8/21	BOLD:AAA2402	7/15/10		Mined from GenBank, NCBI		16981	Animalia	Chordata	Elasmobranchii	Carcharhiniformes	Sphyrnidae			Sphyrna	Sphyrna lewini		(Griffith & Smith, 1834)	Sphyrna lewini		species
GBMND3619-21	MT152599		239_PR_Sphyrna_lewini	GBMND3619-21.COI-5P	12734993	2/8/21	BOLD:AAA2402	7/15/10		Mined from GenBank, NCBI		16981	Animalia	Chordata	Elasmobranchii	Carcharhiniformes	Sphyrnidae			Sphyrna	Sphyrna lewini		(Griffith & Smith, 1834)	Sphyrna lewini		species
PHANT460-08	GN1136	BJ 800		PHANT460-08.COI-5P	922113		BOLD:AAA6753	7/15/10		Florida State University		16977	Animalia	Chordata	Elasmobranchii	Carcharhiniformes	Sphyrnidae			Sphyrna	Sphyrna zygaena		Linnaeus, 1758	Sphyrna zygaena		species				M																112	Mexico	MX
GBMND3620-21	MT152600		241_PR_Sphyrna_lewini	GBMND3620-21.COI-5P	12734994	2/8/21	BOLD:AAA2402	7/15/10		Mined from GenBank, NCBI		16981	Animalia	Chordata	Elasmobranchii	Carcharhiniformes	Sphyrnidae			Sphyrna	Sphyrna lewini		(Griffith & Smith, 1834)	Sphyrna lewini		species
GBMND3621-21	MT152601		242_PR_Sphyrna_lewini	GBMND3621-21.COI-5P	12734995	2/8/21	BOLD:AAA2402	7/15/10		Mined from GenBank, NCBI		16981	Animalia	Chordata	Elasmobranchii	Carcharhiniformes	Sphyrnidae			Sphyrna	Sphyrna lewini		(Griffith & Smith, 1834)	Sphyrna lewini		species
PHANT508-08	GN1243	AU 69		PHANT508-08.COI-5P	922161		BOLD:AAC7841	7/15/10		Florida State University		55548	Animalia	Chordata	Elasmobranchii	Carcharhiniformes	Sphyrnidae			Eusphyra	Eusphyra blochii		Cuvier, 1816	Eusphyra blochii		species				F																107	Australia	AU
PHANT514-08	GN1257	AU 84		PHANT514-08.COI-5P	922167		BOLD:AAC7841	7/15/10		Florida State University		55548	Animalia	Chordata	Elasmobranchii	Carcharhiniformes	Sphyrnidae			Eusphyra	Eusphyra blochii		Cuvier, 1816	Eusphyra blochii		species				M																107	Australia	AU
GBMND3622-21	MT152602		243_PR_Sphyrna_lewini	GBMND3622-21.COI-5P	12734996	2/8/21	BOLD:AAA2402	7/15/10		Mined from GenBank, NCBI		16981	Animalia	Chordata	Elasmobranchii	Carcharhiniformes	Sphyrnidae			Sphyrna	Sphyrna lewini		(Griffith & Smith, 1834)	Sphyrna lewini		species
GBMND3623-21	MT152603		244_PR_Sphyrna_lewini	GBMND3623-21.COI-5P	12734997	2/8/21	BOLD:AAA2402	7/15/10		Mined from GenBank, NCBI		16981	Animalia	Chordata	Elasmobranchii	Carcharhiniformes	Sphyrnidae			Sphyrna	Sphyrna lewini		(Griffith & Smith, 1834)	Sphyrna lewini		species
GBMND3624-21	MT152604		245_PR_Sphyrna_lewini	GBMND3624-21.COI-5P	12734998	2/8/21	BOLD:AAA2402	7/15/10		Mined from GenBank, NCBI		16981	Animalia	Chordata	Elasmobranchii	Carcharhiniformes	Sphyrnidae			Sphyrna	Sphyrna lewini		(Griffith & Smith, 1834)	Sphyrna lewini		species
GBMND3625-21	MT152605		246_PR_Sphyrna_lewini	GBMND3625-21.COI-5P	12734999	2/8/21	BOLD:AAA2402	7/15/10		Mined from GenBank, NCBI		16981	Animalia	Chordata	Elasmobranchii	Carcharhiniformes	Sphyrnidae			Sphyrna	Sphyrna lewini		(Griffith & Smith, 1834)	Sphyrna lewini		species
GBMND3626-21	MT152607		248_PR_Sphyrna_lewini	GBMND3626-21.COI-5P	12735000	2/8/21	BOLD:AAA2402	7/15/10		Mined from GenBank, NCBI		16981	Animalia	Chordata	Elasmobranchii	Carcharhiniformes	Sphyrnidae			Sphyrna	Sphyrna lewini		(Griffith & Smith, 1834)	Sphyrna lewini		species
GBMND3627-21	MT152609		250_PR_Sphyrna_lewini	GBMND3627-21.COI-5P	12735001	2/8/21	BOLD:AAA2402	7/15/10		Mined from GenBank, NCBI		16981	Animalia	Chordata	Elasmobranchii	Carcharhiniformes	Sphyrnidae			Sphyrna	Sphyrna lewini		(Griffith & Smith, 1834)	Sphyrna lewini		species
GBMND3628-21	MT152610		251_PR_Sphyrna_lewini	GBMND3628-21.COI-5P	12735002	2/8/21	BOLD:AAA2402	7/15/10		Mined from GenBank, NCBI		16981	Animalia	Chordata	Elasmobranchii	Carcharhiniformes	Sphyrnidae			Sphyrna	Sphyrna lewini		(Griffith & Smith, 1834)	Sphyrna lewini		species
GBMND3629-21	MT152611		252_PR_Sphyrna_lewini	GBMND3629-21.COI-5P	12735003	2/8/21	BOLD:AAA2402	7/15/10		Mined from GenBank, NCBI		16981	Animalia	Chordata	Elasmobranchii	Carcharhiniformes	Sphyrnidae			Sphyrna	Sphyrna lewini		(Griffith & Smith, 1834)	Sphyrna lewini		species
GBMND3630-21	MT152612		253_PR_Sphyrna_lewini	GBMND3630-21.COI-5P	12735004	2/8/21	BOLD:AAA2402	7/15/10		Mined from GenBank, NCBI		16981	Animalia	Chordata	Elasmobranchii	Carcharhiniformes	Sphyrnidae			Sphyrna	Sphyrna lewini		(Griffith & Smith, 1834)	Sphyrna lewini		species
GBMND3631-21	MT152613		254_PR_Sphyrna_lewini	GBMND3631-21.COI-5P	12735005	2/8/21	BOLD:AAA2402	7/15/10		Mined from GenBank, NCBI		16981	Animalia	Chordata	Elasmobranchii	Carcharhiniformes	Sphyrnidae			Sphyrna	Sphyrna lewini		(Griffith & Smith, 1834)	Sphyrna lewini		species
GBMND3632-21	MT152614		255_PR_Sphyrna_lewini	GBMND3632-21.COI-5P	12735006	2/8/21	BOLD:AAA2402	7/15/10		Mined from GenBank, NCBI		16981	Animalia	Chordata	Elasmobranchii	Carcharhiniformes	Sphyrnidae			Sphyrna	Sphyrna lewini		(Griffith & Smith, 1834)	Sphyrna lewini		species
GBMND3633-21	MT152615		256_PR_Sphyrna_lewini	GBMND3633-21.COI-5P	12735007	2/8/21	BOLD:AAA2402	7/15/10		Mined from GenBank, NCBI		16981	Animalia	Chordata	Elasmobranchii	Carcharhiniformes	Sphyrnidae			Sphyrna	Sphyrna lewini		(Griffith & Smith, 1834)	Sphyrna lewini		species
GBMND3634-21	MT152616		257_PR_Sphyrna_lewini	GBMND3634-21.COI-5P	12735008	2/8/21	BOLD:AAA2402	7/15/10		Mined from GenBank, NCBI		16981	Animalia	Chordata	Elasmobranchii	Carcharhiniformes	Sphyrnidae			Sphyrna	Sphyrna lewini		(Griffith & Smith, 1834)	Sphyrna lewini		species
SOPNG031-18	PNG-100633	100633	100633	SOPNG031-18.COI-5P	8840171	5/18/18	BOLD:AAC7841	7/15/10	ANFC	CSIRO, Australian National Fish Collection		55548	Animalia	Chordata	Elasmobranchii	Carcharhiniformes	Sphyrnidae			Eusphyra	Eusphyra blochii		Cuvier, 1816	Eusphyra blochii		species	Will White													INT15-03	8/25/15					43	Papua New Guinea	PG
SOPNG032-18	PNG-100647	100647	100647	SOPNG032-18.COI-5P	8840172	5/18/18	BOLD:AAC7841	7/15/10	ANFC	CSIRO, Australian National Fish Collection		55548	Animalia	Chordata	Elasmobranchii	Carcharhiniformes	Sphyrnidae			Eusphyra	Eusphyra blochii		Cuvier, 1816	Eusphyra blochii		species	Will White													INT15-03	8/25/15					43	Papua New Guinea	PG
GBMND3635-21	MT152617		258_PR_Sphyrna_lewini	GBMND3635-21.COI-5P	12735009	2/8/21	BOLD:AAA2402	7/15/10		Mined from GenBank, NCBI		16981	Animalia	Chordata	Elasmobranchii	Carcharhiniformes	Sphyrnidae			Sphyrna	Sphyrna lewini		(Griffith & Smith, 1834)	Sphyrna lewini		species
GBMND3636-21	MT152442		54_PR_Sphyrna_lewini	GBMND3636-21.COI-5P	12735010	2/8/21	BOLD:AAA2402	7/15/10		Mined from GenBank, NCBI		16981	Animalia	Chordata	Elasmobranchii	Carcharhiniformes	Sphyrnidae			Sphyrna	Sphyrna lewini		(Griffith & Smith, 1834)	Sphyrna lewini		species
GBMND3637-21	MT152443		55_PR_Sphyrna_lewini	GBMND3637-21.COI-5P	12735011	2/8/21	BOLD:AAA2402	7/15/10		Mined from GenBank, NCBI		16981	Animalia	Chordata	Elasmobranchii	Carcharhiniformes	Sphyrnidae			Sphyrna	Sphyrna lewini		(Griffith & Smith, 1834)	Sphyrna lewini		species
GBMND3638-21	MT152444		56_PR_Sphyrna_lewini	GBMND3638-21.COI-5P	12735012	2/8/21	BOLD:AAA2402	7/15/10		Mined from GenBank, NCBI		16981	Animalia	Chordata	Elasmobranchii	Carcharhiniformes	Sphyrnidae			Sphyrna	Sphyrna lewini		(Griffith & Smith, 1834)	Sphyrna lewini		species
GBMND3639-21	MT152454		66_PR_Sphyrna_lewini	GBMND3639-21.COI-5P	12735013	2/8/21	BOLD:AAA2402	7/15/10		Mined from GenBank, NCBI		16981	Animalia	Chordata	Elasmobranchii	Carcharhiniformes	Sphyrnidae			Sphyrna	Sphyrna lewini		(Griffith & Smith, 1834)	Sphyrna lewini		species
GBMND3640-21	MT152461		75_PR_Sphyrna_lewini	GBMND3640-21.COI-5P	12735014	2/8/21	BOLD:AAA2402	7/15/10		Mined from GenBank, NCBI		16981	Animalia	Chordata	Elasmobranchii	Carcharhiniformes	Sphyrnidae			Sphyrna	Sphyrna lewini		(Griffith & Smith, 1834)	Sphyrna lewini		species
GBMND73000-21	MW465160	MW465160	MMC-SSA1	GBMND73000-21.COI-5P	13689532	7/25/21	BOLD:AAA2402	7/15/10		Mined from GenBank, NCBI		16981	Animalia	Chordata	Elasmobranchii	Carcharhiniformes	Sphyrnidae			Sphyrna	Sphyrna lewini		(Griffith & Smith, 1834)	Sphyrna lewini		species
GBMNE35506-21	MT757702		MP12.2_Sphyrna_lewini	GBMNE35506-21.COI-5P	14267715	11/28/21	BOLD:AAA2402	7/15/10		Mined from GenBank, NCBI		16981	Animalia	Chordata	Elasmobranchii	Carcharhiniformes	Sphyrnidae			Sphyrna	Sphyrna lewini		(Griffith & Smith, 1834)	Sphyrna lewini		species
GBMNE35507-21	MT757703		MP4.1_Sphyrna_lewini	GBMNE35507-21.COI-5P	14267716	11/28/21	BOLD:AAA2402	7/15/10		Mined from GenBank, NCBI		16981	Animalia	Chordata	Elasmobranchii	Carcharhiniformes	Sphyrnidae			Sphyrna	Sphyrna lewini		(Griffith & Smith, 1834)	Sphyrna lewini		species
SOPNG113-18	PNG-180630	180630	180630	SOPNG113-18.COI-5P	8840253	5/18/18	BOLD:AAA7684	7/15/10	ANFC	CSIRO, Australian National Fish Collection		55546	Animalia	Chordata	Elasmobranchii	Carcharhiniformes	Sphyrnidae			Sphyrna	Sphyrna mokarran		Ruppell, 1837	Sphyrna mokarran		species	Will White													POM15-08	8/17/15					43	Papua New Guinea	PG
SOPNG123-18	PNG-100651	100651	100651	SOPNG123-18.COI-5P	8840263	5/18/18	BOLD:AAC7841	7/15/10	ANFC	CSIRO, Australian National Fish Collection		55548	Animalia	Chordata	Elasmobranchii	Carcharhiniformes	Sphyrnidae			Eusphyra	Eusphyra blochii		Cuvier, 1816	Eusphyra blochii		species	Will White													INT15-03	8/25/15					43	Papua New Guinea	PG
SOPNG128-18	PNG-361577	361577	361577	SOPNG128-18.COI-5P	8840268	5/18/18			ANFC	CSIRO, Australian National Fish Collection		55548	Animalia	Chordata	Elasmobranchii	Carcharhiniformes	Sphyrnidae			Eusphyra	Eusphyra blochii		Cuvier, 1816	Eusphyra blochii		species	Will White													SEP17-01	9/15/17					43	Papua New Guinea	PG
SOPNG136-18	PNG-359295	359295	359295	SOPNG136-18.COI-5P	8840276	5/18/18	BOLD:AAA7684	7/15/10	ANFC	CSIRO, Australian National Fish Collection		55546	Animalia	Chordata	Elasmobranchii	Carcharhiniformes	Sphyrnidae			Sphyrna	Sphyrna mokarran		Ruppell, 1837	Sphyrna mokarran		species	Will White													SEP17-01	9/15/17					43	Papua New Guinea	PG
SOPNG137-18	PNG-361710	361710	361710	SOPNG137-18.COI-5P	8840277	5/18/18			ANFC	CSIRO, Australian National Fish Collection		55548	Animalia	Chordata	Elasmobranchii	Carcharhiniformes	Sphyrnidae			Eusphyra	Eusphyra blochii		Cuvier, 1816	Eusphyra blochii		species	Will White													SEP17-01	9/15/17					43	Papua New Guinea	PG
GBMNE35508-21	MT757705		MP4.3_Sphyrna_lewini	GBMNE35508-21.COI-5P	14267717	11/28/21	BOLD:AAA2402	7/15/10		Mined from GenBank, NCBI		16981	Animalia	Chordata	Elasmobranchii	Carcharhiniformes	Sphyrnidae			Sphyrna	Sphyrna lewini		(Griffith & Smith, 1834)	Sphyrna lewini		species
GBMNE35509-21	MT757701		MP5.2_Sphyrna_lewini	GBMNE35509-21.COI-5P	14267718	11/28/21	BOLD:AAA2402	7/15/10		Mined from GenBank, NCBI		16981	Animalia	Chordata	Elasmobranchii	Carcharhiniformes	Sphyrnidae			Sphyrna	Sphyrna lewini		(Griffith & Smith, 1834)	Sphyrna lewini		species
GBMNE35510-21	MT757704		MP5.4_Sphyrna_lewini	GBMNE35510-21.COI-5P	14267719	11/28/21	BOLD:AAA2402	7/15/10		Mined from GenBank, NCBI		16981	Animalia	Chordata	Elasmobranchii	Carcharhiniformes	Sphyrnidae			Sphyrna	Sphyrna lewini		(Griffith & Smith, 1834)	Sphyrna lewini		species
TZMSB014-04	ADC 13.3-1			TZMSB014-04.COI-5P	31404		BOLD:AAA6753	7/15/10		South African Institute for Aquatic Biodiversity		16977	Animalia	Chordata	Elasmobranchii	Carcharhiniformes	Sphyrnidae			Sphyrna	Sphyrna zygaena		Linnaeus, 1758	Sphyrna zygaena		species	Sheldon Dudley				S	A		shark nets						KZN Sharks Board	5/1/04					1685	South Africa	ZA	KwaZulu-Natal
TZMSB015-04	ADC 13.3-2			TZMSB015-04.COI-5P	31405		BOLD:AAA6753	7/15/10		South African Institute for Aquatic Biodiversity		16977	Animalia	Chordata	Elasmobranchii	Carcharhiniformes	Sphyrnidae			Sphyrna	Sphyrna zygaena		Linnaeus, 1758	Sphyrna zygaena		species	Sheldon Dudley				S	A		shark nets						KZN Sharks Board	5/1/04					1685	South Africa	ZA	KwaZulu-Natal
TZMSB016-04	ADC 13.3-3			TZMSB016-04.COI-5P	31406		BOLD:AAA6753	7/15/10		South African Institute for Aquatic Biodiversity		16977	Animalia	Chordata	Elasmobranchii	Carcharhiniformes	Sphyrnidae			Sphyrna	Sphyrna zygaena		Linnaeus, 1758	Sphyrna zygaena		species	Sheldon Dudley				S	A		shark nets						KZN Sharks Board	5/1/04					1685	South Africa	ZA	KwaZulu-Natal
GBMNF42720-22	OK092577	OK092577		GBMNF42720-22.COI-5P	15408579	6/7/22	BOLD:AAA2402	7/15/10		Mined from GenBank, NCBI		72062	Animalia	Chordata	Elasmobranchii	Carcharhiniformes	Sphyrnidae			Sphyrna	Sphyrna tiburo		Linnaeus, 1758	Sphyrna tiburo		species
TZMSC477-05	Smith 13.3-4	Smith 13.3 #4		TZMSC477-05.COI-5P	194235		BOLD:AAA6753	7/15/10		South African Institute for Aquatic Biodiversity		16977	Animalia	Chordata	Elasmobranchii	Carcharhiniformes	Sphyrnidae			Sphyrna	Sphyrna zygaena		Linnaeus, 1758	Sphyrna zygaena		species	Allan D. Connell						FAO-51	Problem (Smith 14.2-3 or 13.3-4) see notes changed to 13.3-4						KZN Sharks Board						1685	South Africa	ZA	KwaZulu-Natal
NOSMF052-08	07-NOSMF-0052	Slew021b(227s)	NOAA:MarFor:Slew021b(227s)	NOSMF052-08.COI-5P	711290		BOLD:AAA2402	7/15/10		National Ocean Service, Marine Forensic Branch, United States		16981	Animalia	Chordata	Elasmobranchii	Carcharhiniformes	Sphyrnidae			Sphyrna	Sphyrna lewini		(Griffith & Smith, 1834)	Sphyrna lewini		species				M				muscle stored frozen						Mark Grace	8/6/96
PHANT307-08	GN619	GN619		PHANT307-08.COI-5P	921960		BOLD:ADX0365	6/10/19		Florida State University		16981	Animalia	Chordata	Elasmobranchii	Carcharhiniformes	Sphyrnidae			Sphyrna	Sphyrna lewini		(Griffith & Smith, 1834)	Sphyrna lewini		species				M																238	United States	US
[truncated: 53 more columns]
